# Supplementary material for: Epidemiology of depressive disorders among youth during Gaokao to college in China: results from Hunan Normal University mental health survey
Source: BMC Psychiatry. 2023 Jun 29;23:481. doi: 10.1186/s12888-023-04972-w (PMC10308668; doi:10.1186/s12888-023-04972-w)
Supplement: Supplementary file 1 — Supplementary Material 1: Supplementary Material 1 (Excel file): Data of epidemiology of depression from gaokao to college in Chinese youth. [file 12888_2023_4972_MOESM1_ESM.xlsx]

## Sheet: Adolescent Depression during CE
Serial_Number	age	gender	nationality	Region	grade	father_education	mother_education	family_econo	econo_status	family_pattern	poverty	poverty_level	if_singleP	if_P_deceased	if_P_deceased_age	date_of_first_filing	BDI_II_Total	BDI_II_catigory	date_of_Interview	StayHome_children	Domestic_Violence	Childhood_abuse	MajorLife_events	Number_PastdepressiveSyptoms_KSADS	Diagnosis_past	Duration_past_month	CurrentNumber_DepressiveSymptoms_KSADS	Number_Episode	Remission	major_life_events_2	Diagnosis_Current	Duration_current_month	prevlifetime	incidence_9month	prev6month	prev1month	diag_lifetime	diag_1month	diag_6month	Firstonset_age	first_ontset_period	first_onset3_age	first_onset_before	treatment	Stratum	weight	psu_college	gender_weight	diag_past_logis
926	18	0	0	3	1	3	3	3	1	2	2		#NULL!	#NULL!	#NULL!	2017-11-07	14	1	#NULL!	0	1	0	1	0	0	#NULL!	0	#NULL!	#NULL!	1	0	#NULL!	0	0	0	0	0	0	0	#NULL!	#NULL!	#NULL!	#NULL!	#NULL!	3	3.22	6	2.38	0
925	19	0	0	2	1	2	3	3	1	2	2		#NULL!	#NULL!	#NULL!	2017-11-07	11	0	2017-12-09	0	0	0	0	0	0	#NULL!	0	#NULL!	#NULL!	0	0	#NULL!	0	0	0	0	0	0	0	#NULL!	#NULL!	#NULL!	#NULL!	#NULL!	1	1.43	6	2.38	0
924	19	0	0	4	1	2	2	3	1	2	#NULL!		#NULL!	#NULL!	#NULL!	#NULL!	33	3	#NULL!	0	0	0	0	0	0	#NULL!	0	#NULL!	#NULL!	0	0	#NULL!	0	0	0	0	0	0	0	#NULL!	#NULL!	#NULL!	#NULL!	#NULL!	5	1.35	8	2.38	0
923	18	0	0	4	1	2	1	3	1	2	#NULL!		#NULL!	#NULL!	#NULL!	#NULL!	26	2	#NULL!	1	0	0	1	0	0	#NULL!	0	#NULL!	#NULL!	1	0	#NULL!	0	0	0	0	0	0	0	#NULL!	#NULL!	#NULL!	#NULL!	#NULL!	4	1.36	8	2.38	0
922	19	0	1	4	1	1	1	3	1	2	#NULL!		#NULL!	#NULL!	#NULL!	#NULL!	15	1	#NULL!	1	0	0	0	0	0	#NULL!	0	#NULL!	#NULL!	0	0	#NULL!	0	0	0	0	0	0	0	#NULL!	#NULL!	#NULL!	#NULL!	#NULL!	3	3.22	8	2.38	0
921	18	0	0	4	1	2	1	3	1	2	2		#NULL!	#NULL!	#NULL!	2017-11-07	2	0	#NULL!	0	0	0	1	0	0	#NULL!	0	#NULL!	#NULL!	1	0	#NULL!	0	0	0	0	0	0	0	#NULL!	#NULL!	#NULL!	#NULL!	#NULL!	1	1.43	6	2.38	0
920	18	0	0	2	1	3	3	3	1	2	2		#NULL!	#NULL!	#NULL!	2017-11-07	#NULL!	0	#NULL!	0	0	0	0	0	0	#NULL!	0	#NULL!	#NULL!	0	0	#NULL!	0	0	0	0	0	0	0	#NULL!	#NULL!	#NULL!	#NULL!	#NULL!	1	1.43	6	2.38	0
919	18	0	0	2	1	#NULL!	#NULL!	#NULL!	#NULL!	2	#NULL!		#NULL!	#NULL!	#NULL!	2017-11-07	2	0	#NULL!	0	0	0	0	0	0	#NULL!	0	#NULL!	#NULL!	0	0	#NULL!	0	0	0	0	0	0	0	#NULL!	#NULL!	#NULL!	#NULL!	#NULL!	2	23.65	6	2.38	0
918	19	0	0	4	1	1	1	3	1	2	#NULL!		#NULL!	#NULL!	#NULL!	2017-11-07	21	2	#NULL!	0	0	0	0	0	0	#NULL!	0	#NULL!	#NULL!	0	0	#NULL!	0	0	0	0	0	0	0	#NULL!	#NULL!	#NULL!	#NULL!	#NULL!	4	1.36	8	2.38	0
917	19	0	0	3	1	2	2	3	1	1	2		1	#NULL!	#NULL!	2017-11-03	13	0	#NULL!	0	0	0	1	0	0	#NULL!	0	#NULL!	#NULL!	1	0	#NULL!	0	0	0	0	0	0	0	#NULL!	#NULL!	#NULL!	#NULL!	#NULL!	3	3.22	8	2.38	0
916	18	0	0	2	1	4	4	2	1	3	2		#NULL!	#NULL!	#NULL!	2017-11-07	9	0	#NULL!	1	0	0	1	0	0	#NULL!	0	#NULL!	#NULL!	1	0	#NULL!	0	0	0	0	0	0	0	#NULL!	#NULL!	#NULL!	#NULL!	#NULL!	1	1.43	13	2.38	0
915	18	0	1	4	1	3	1	3	1	2	2		#NULL!	#NULL!	#NULL!	2017-11-07	20	2	#NULL!	1	0	1	1	0	0	#NULL!	0	#NULL!	#NULL!	0	0	#NULL!	0	0	0	0	0	0	0	#NULL!	#NULL!	#NULL!	#NULL!	#NULL!	4	1.36	19	2.38	0
914	20	0	0	2	1	3	3	3	1	1	2		1	#NULL!	#NULL!	2017-11-08	34	3	#NULL!	0	0	0	1	0	0	#NULL!	0	#NULL!	#NULL!	1	0	#NULL!	0	0	0	0	0	0	0	#NULL!	#NULL!	#NULL!	#NULL!	#NULL!	5	1.35	7	2.38	0
913	19	0	0	2	1	3	3	3	1	3	2		#NULL!	#NULL!	#NULL!	2017-11-08	0	0	#NULL!	0	0	0	0	0	0	#NULL!	0	#NULL!	#NULL!	0	0	#NULL!	0	0	0	0	0	0	0	#NULL!	#NULL!	#NULL!	#NULL!	#NULL!	1	1.43	7	2.38	0
912	19	0	0	2	1	#NULL!	#NULL!	#NULL!	#NULL!	2	#NULL!		#NULL!	#NULL!	#NULL!	2017-11-08	#NULL!	0	2017-12-08	0	0	0	0	0	0	#NULL!	0	#NULL!	#NULL!	0	0	#NULL!	0	0	0	0	0	0	0	#NULL!	#NULL!	#NULL!	#NULL!	#NULL!	2	23.65	7	2.38	0
911	19	0	0	2	1	3	2	3	1	2	2		#NULL!	#NULL!	#NULL!	2017-11-08	21	2	#NULL!	0	0	0	0	0	0	#NULL!	0	#NULL!	#NULL!	0	0	#NULL!	0	0	0	0	0	0	0	#NULL!	#NULL!	#NULL!	#NULL!	#NULL!	4	1.36	7	2.38	0
910	18	0	0	4	1	#NULL!	#NULL!	#NULL!	#NULL!	2	#NULL!		#NULL!	#NULL!	#NULL!	2017-11-08	13	0	#NULL!	0	0	0	0	0	0	#NULL!	0	#NULL!	#NULL!	0	0	#NULL!	0	0	0	0	0	0	0	#NULL!	#NULL!	#NULL!	#NULL!	#NULL!	3	3.22	9	2.38	0
909	19	0	0	3	1	#NULL!	#NULL!	#NULL!	#NULL!	2	#NULL!		#NULL!	#NULL!	#NULL!	#NULL!	#NULL!	0	#NULL!	0	0	0	1	0	0	#NULL!	0	#NULL!	#NULL!	1	0	#NULL!	0	0	0	0	0	0	0	#NULL!	#NULL!	#NULL!	#NULL!	#NULL!	2	23.65	15	2.38	0
908	19	0	0	4	1	2	2	3	1	2	1	B	#NULL!	#NULL!	#NULL!	2017-11-07	11	0	#NULL!	0	0	0	1	0	0	#NULL!	0	#NULL!	#NULL!	1	0	#NULL!	0	0	0	0	0	0	0	#NULL!	#NULL!	#NULL!	#NULL!	#NULL!	2	23.65	14	2.38	0
907	18	0	0	2	1	2	1	3	1	2	2		#NULL!	#NULL!	#NULL!	2017-11-08	12	0	#NULL!	0	0	0	0	0	0	#NULL!	0	#NULL!	#NULL!	0	0	#NULL!	0	0	0	0	0	0	0	#NULL!	#NULL!	#NULL!	#NULL!	#NULL!	2	23.65	2	2.38	0
906	19	0	0	4	1	2	2	3	1	3	2		#NULL!	#NULL!	#NULL!	2017-11-07	5	0	#NULL!	1	0	0	0	0	0	#NULL!	0	#NULL!	#NULL!	0	0	#NULL!	0	0	0	0	0	0	0	#NULL!	#NULL!	#NULL!	#NULL!	#NULL!	2	23.65	1	2.38	0
905	18	0	0	1	1	#NULL!	#NULL!	#NULL!	#NULL!	2	#NULL!		#NULL!	#NULL!	#NULL!	2017-11-07	13	0	2017-12-03	0	0	0	1	4	1	0	0	1	0	1	0	#NULL!	1	0	0	0	1	0	0	14	1	3	2	0	3	3.22	1	2.38	1
904	19	0	0	1	1	4	4	3	1	2	2		#NULL!	#NULL!	#NULL!	#NULL!	#NULL!	0	#NULL!	0	0	0	1	4	1	0.5	0	1	0	1	0	#NULL!	1	0	0	0	1	0	0	17	1	4	3	0	1	1.43	1	2.38	1
903	19	0	0	3	1	4	4	3	1	2	1		#NULL!	#NULL!	#NULL!	2017-11-07	16	1	#NULL!	0	0	0	0	0	0	#NULL!	0	#NULL!	#NULL!	0	0	#NULL!	0	0	0	0	0	0	0	#NULL!	#NULL!	#NULL!	#NULL!	#NULL!	3	3.22	1	2.38	0
902	18	0	0	4	1	#NULL!	#NULL!	#NULL!	#NULL!	2	#NULL!		#NULL!	#NULL!	#NULL!	2017-11-07	16	1	#NULL!	0	0	0	0	0	0	#NULL!	0	#NULL!	#NULL!	0	0	#NULL!	0	0	0	0	0	0	0	#NULL!	#NULL!	#NULL!	#NULL!	#NULL!	3	3.22	1	2.38	0
901	19	0	0	4	1	2	1	4	2	3	1	A	#NULL!	#NULL!	#NULL!	2017-11-03	19	1	2017-12-13	1	0	0	1	5	1	0.5	0	1	0	0	0	#NULL!	1	0	0	0	1	0	0	16	1	4	3	0	3	3.22	8	2.38	1
900	18	1	0	1	1	4	4	2	1	2	2		#NULL!	#NULL!	#NULL!	2017-11-07	38	3	2017-12-05	0	0	0	0	4	1	36	4	#NULL!	2	0	1	0.5	1	0	1	1	1	1	1	13	1	2	2	1	5	1.35	14	1.72	1
899	18	1	0	2	1	3	2	3	1	2	2		#NULL!	#NULL!	#NULL!	2017-11-07	18	1	2017-12-05	0	0	0	0	0	0	#NULL!	0	#NULL!	#NULL!	0	0	#NULL!	0	0	0	0	0	0	0	#NULL!	#NULL!	#NULL!	#NULL!	#NULL!	3	3.22	14	1.72	0
898	18	1	0	4	1	3	2	3	1	3	2		#NULL!	#NULL!	#NULL!	2017-11-08	16	1	2017-12-07	0	0	0	0	0	0	#NULL!	0	#NULL!	#NULL!	0	0	#NULL!	0	0	0	0	0	0	0	#NULL!	#NULL!	#NULL!	#NULL!	#NULL!	3	3.22	2	1.72	0
897	18	1	0	3	1	2	4	3	1	1	1	C	1	#NULL!	#NULL!	2017-11-08	17	1	2017-12-08	1	0	0	1	2	0	#NULL!	2	#NULL!	#NULL!	1	0	#NULL!	0	0	0	0	0	0	0	#NULL!	#NULL!	#NULL!	#NULL!	#NULL!	3	3.22	7	1.72	0
896	18	1	0	4	1	2	1	3	1	3	1		#NULL!	#NULL!	#NULL!	2017-11-08	19	1	2017-12-08	0	0	0	0	0	0	#NULL!	0	#NULL!	#NULL!	0	0	#NULL!	0	0	0	0	0	0	0	#NULL!	#NULL!	#NULL!	#NULL!	#NULL!	3	3.22	7	1.72	0
895	17	1	1	2	1	2	3	2	1	2	2		#NULL!	#NULL!	#NULL!	2017-11-08	23	2	2017-12-08	0	0	0	1	0	0	#NULL!	0	#NULL!	#NULL!	1	0	#NULL!	0	0	0	0	0	0	0	#NULL!	#NULL!	#NULL!	#NULL!	#NULL!	4	1.36	7	1.72	0
894	18	1	0	1	1	4	4	3	1	2	2		#NULL!	#NULL!	#NULL!	2017-11-08	38	3	2017-12-08	0	0	0	1	7	1	0.5	7	#NULL!	2	1	1	0.5	1	1	1	1	1	1	1	18	3	5	3	1	5	1.35	7	1.72	1
893	19	1	0	1	1	4	4	2	1	2	2		#NULL!	#NULL!	#NULL!	2017-11-08	18	1	2017-12-08	0	0	0	1	5	1	0.5	0	1	0	1	0	#NULL!	1	0	0	0	1	0	0	17	1	4	3	0	3	3.22	7	1.72	1
892	19	1	0	1	1	3	4	2	1	2	2		#NULL!	#NULL!	#NULL!	2017-11-08	16	1	2017-12-08	0	0	0	0	6	1	0.5	4	#NULL!	1	0	0	#NULL!	1	0	0	0	1	0	0	18	1	5	3	0	3	3.22	7	1.72	1
891	18	1	0	2	1	2	2	2	1	3	2		#NULL!	#NULL!	#NULL!	2017-11-07	35	3	2017-12-05	0	0	0	0	7	1	0.5	4	#NULL!	1	0	0	#NULL!	1	0	0	0	1	0	0	13	1	2	2	0	5	1.35	14	1.72	1
890	18	1	0	4	1	2	2	3	1	1	1	B	1	#NULL!	#NULL!	2017-11-06	39	3	2017-12-13	0	0	0	0	7	1	0.5	1	#NULL!	1	0	0	#NULL!	1	0	0	0	1	0	0	15	1	3	2	0	5	1.35	8	1.72	1
889	19	1	0	1	1	4	4	1	1	2	2		#NULL!	#NULL!	#NULL!	2017-11-07	20	2	2017-12-05	0	0	0	0	2	0	#NULL!	1	#NULL!	#NULL!	0	0	#NULL!	0	0	0	0	0	0	0	#NULL!	#NULL!	#NULL!	#NULL!	#NULL!	4	1.36	19	1.72	0
888	18	1	0	1	1	4	4	3	1	2	2		#NULL!	#NULL!	#NULL!	2017-11-07	18	1	2017-12-02	0	0	0	0	1	0	#NULL!	0	#NULL!	#NULL!	0	0	#NULL!	0	0	0	0	0	0	0	#NULL!	#NULL!	#NULL!	#NULL!	#NULL!	3	3.22	1	1.72	0
887	18	1	0	3	1	3	2	3	1	2	1	C	#NULL!	#NULL!	#NULL!	2017-11-03	1	0	2017-12-13	0	0	0	0	1	0	#NULL!	0	#NULL!	#NULL!	0	0	#NULL!	0	0	0	0	0	0	0	#NULL!	#NULL!	#NULL!	#NULL!	#NULL!	1	1.43	8	1.72	0
886	20	0	0	2	1	4	2	3	1	1	2		1	#NULL!	#NULL!	2017-11-07	6	0	2017-12-05	0	0	0	1	0	0	#NULL!	0	#NULL!	#NULL!	1	0	#NULL!	0	0	0	0	0	0	0	#NULL!	#NULL!	#NULL!	#NULL!	#NULL!	2	23.65	14	2.38	0
885	19	0	0	2	1	2	2	3	1	3	2		#NULL!	#NULL!	#NULL!	2017-11-07	0	0	2017-12-05	0	0	0	0	0	0	#NULL!	0	#NULL!	#NULL!	0	0	#NULL!	0	0	0	0	0	0	0	#NULL!	#NULL!	#NULL!	#NULL!	#NULL!	2	23.65	14	2.38	0
884	18	1	0	2	1	3	3	3	1	2	2		#NULL!	#NULL!	#NULL!	2017-11-07	15	1	2017-12-05	0	0	0	0	0	0	#NULL!	0	#NULL!	#NULL!	0	0	#NULL!	0	0	0	0	0	0	0	#NULL!	#NULL!	#NULL!	#NULL!	#NULL!	3	3.22	14	1.72	0
883	19	1	0	4	1	2	2	3	1	2	2		#NULL!	#NULL!	#NULL!	2017-11-08	23	2	2017-12-07	0	0	0	0	1	0	#NULL!	0	#NULL!	#NULL!	0	0	#NULL!	0	0	0	0	0	0	0	#NULL!	#NULL!	#NULL!	#NULL!	#NULL!	4	1.36	2	1.72	0
882	18	1	0	2	1	2	3	2	1	3	2		#NULL!	#NULL!	#NULL!	2017-11-08	13	0	2017-12-07	0	0	0	1	0	0	#NULL!	0	#NULL!	#NULL!	1	0	#NULL!	0	0	0	0	0	0	0	#NULL!	#NULL!	#NULL!	#NULL!	#NULL!	3	3.22	2	1.72	0
881	18	1	0	2	1	4	3	2	1	2	2		#NULL!	#NULL!	#NULL!	2017-11-08	25	2	2017-12-07	0	0	0	0	0	0	#NULL!	0	#NULL!	#NULL!	0	0	#NULL!	0	0	0	0	0	0	0	#NULL!	#NULL!	#NULL!	#NULL!	#NULL!	4	1.36	2	1.72	0
880	18	1	0	2	1	3	2	4	2	2	1	C	#NULL!	#NULL!	#NULL!	2017-11-08	18	1	2017-12-08	0	0	0	0	0	0	#NULL!	0	#NULL!	#NULL!	0	0	#NULL!	0	0	0	0	0	0	0	#NULL!	#NULL!	#NULL!	#NULL!	#NULL!	3	3.22	7	1.72	0
879	18	1	0	3	1	1	2	3	1	2	2		#NULL!	#NULL!	#NULL!	2017-11-08	3	0	2017-12-08	0	0	0	0	0	0	#NULL!	0	#NULL!	#NULL!	0	0	#NULL!	0	0	0	0	0	0	0	#NULL!	#NULL!	#NULL!	#NULL!	#NULL!	1	1.43	7	1.72	0
878	19	0	0	2	1	4	3	2	1	2	2		#NULL!	#NULL!	#NULL!	2017-11-08	5	0	2017-12-08	0	0	0	0	0	0	#NULL!	0	#NULL!	#NULL!	0	0	#NULL!	0	0	0	0	0	0	0	#NULL!	#NULL!	#NULL!	#NULL!	#NULL!	2	23.65	7	2.38	0
877	18	0	0	3	1	3	3	2	1	2	2		#NULL!	#NULL!	#NULL!	2017-11-08	14	1	2017-12-08	0	0	0	1	0	0	#NULL!	0	#NULL!	#NULL!	1	0	#NULL!	0	0	0	0	0	0	0	#NULL!	#NULL!	#NULL!	#NULL!	#NULL!	3	3.22	7	2.38	0
876	19	1	0	2	1	3	2	3	1	1	2		2	0	13	2017-11-08	3	0	2017-12-08	0	0	0	1	0	0	#NULL!	0	#NULL!	#NULL!	0	0	#NULL!	0	0	0	0	0	0	0	#NULL!	#NULL!	#NULL!	#NULL!	#NULL!	1	1.43	7	1.72	0
875	19	1	0	1	1	4	4	2	1	1	2		#NULL!	#NULL!	#NULL!	2017-11-08	16	1	2017-12-08	0	0	0	1	0	0	#NULL!	0	#NULL!	#NULL!	0	0	#NULL!	0	0	0	0	0	0	0	#NULL!	#NULL!	#NULL!	#NULL!	#NULL!	3	3.22	7	1.72	0
874	20	0	0	1	1	3	3	3	1	2	2		#NULL!	#NULL!	#NULL!	2017-11-08	1	0	2017-12-08	0	0	0	0	0	0	#NULL!	0	#NULL!	#NULL!	0	0	#NULL!	0	0	0	0	0	0	0	#NULL!	#NULL!	#NULL!	#NULL!	#NULL!	2	23.65	7	2.38	0
873	18	1	0	3	1	4	4	3	1	3	2		#NULL!	#NULL!	#NULL!	2017-11-08	2	0	2017-12-08	0	0	0	0	0	0	#NULL!	0	#NULL!	#NULL!	0	0	#NULL!	0	0	0	0	0	0	0	#NULL!	#NULL!	#NULL!	#NULL!	#NULL!	1	1.43	7	1.72	0
872	21	1	0	2	1	4	4	1	1	2	2		#NULL!	#NULL!	#NULL!	2017-11-08	7	0	2017-12-08	0	0	0	1	1	0	#NULL!	0	#NULL!	#NULL!	1	0	#NULL!	0	0	0	0	0	0	0	#NULL!	#NULL!	#NULL!	#NULL!	#NULL!	1	1.43	7	1.72	0
871	18	1	0	1	1	4	4	2	1	2	2		#NULL!	#NULL!	#NULL!	#NULL!	5	0	#NULL!	0	0	0	0	0	0	#NULL!	0	#NULL!	#NULL!	0	0	#NULL!	0	0	0	0	0	0	0	#NULL!	#NULL!	#NULL!	#NULL!	#NULL!	2	23.65	7	1.72	0
870	18	0	0	3	1	3	3	2	1	2	2		#NULL!	#NULL!	#NULL!	2017-11-08	18	1	2017-12-08	0	0	0	0	0	0	#NULL!	0	#NULL!	#NULL!	0	0	#NULL!	0	0	0	0	0	0	0	#NULL!	#NULL!	#NULL!	#NULL!	#NULL!	3	3.22	7	2.38	0
869	18	1	0	2	1	4	3	3	1	2	2		#NULL!	#NULL!	#NULL!	2017-11-08	19	1	2017-12-08	0	0	0	0	1	0	#NULL!	0	#NULL!	#NULL!	0	0	#NULL!	0	0	0	0	0	0	0	#NULL!	#NULL!	#NULL!	#NULL!	#NULL!	3	3.22	7	1.72	0
868	19	1	0	2	1	2	4	4	2	1	1	A	2	0	13	2017-11-08	8	0	2017-12-08	0	0	0	1	0	0	#NULL!	0	#NULL!	#NULL!	1	0	#NULL!	0	0	0	0	0	0	0	#NULL!	#NULL!	#NULL!	#NULL!	#NULL!	1	1.43	7	1.72	0
867	19	1	0	1	1	4	3	3	1	2	2		#NULL!	#NULL!	#NULL!	2017-11-08	20	2	2017-12-08	0	0	0	0	0	0	#NULL!	0	#NULL!	#NULL!	0	0	#NULL!	0	0	0	0	0	0	0	#NULL!	#NULL!	#NULL!	#NULL!	#NULL!	4	1.36	7	1.72	0
866	18	1	0	2	1	4	3	3	1	2	2		#NULL!	#NULL!	#NULL!	2017-11-07	34	3	2017-12-05	0	0	0	0	0	0	#NULL!	0	#NULL!	#NULL!	0	0	#NULL!	0	0	0	0	0	0	0	#NULL!	#NULL!	#NULL!	#NULL!	#NULL!	5	1.35	19	1.72	0
865	18	0	0	4	1	3	2	5	2	1	1	?	2	0	7	2017-11-07	0	0	2017-12-05	1	0	0	1	0	0	#NULL!	0	#NULL!	#NULL!	1	0	#NULL!	0	0	0	0	0	0	0	#NULL!	#NULL!	#NULL!	#NULL!	#NULL!	1	1.43	19	2.38	0
864	19	1	0	3	1	#NULL!	#NULL!	#NULL!	#NULL!	2	#NULL!		#NULL!	#NULL!	#NULL!	#NULL!	9	0	#NULL!	0	0	0	0	1	0	#NULL!	0	#NULL!	#NULL!	1	0	#NULL!	0	0	0	0	0	0	0	#NULL!	#NULL!	#NULL!	#NULL!	#NULL!	2	23.65	3	1.72	0
863	18	1	0	4	1	2	1	4	2	3	1	A	#NULL!	#NULL!	#NULL!	2017-11-07	12	0	2017-12-02	0	0	0	0	0	0	#NULL!	0	#NULL!	#NULL!	0	0	#NULL!	0	0	0	0	0	0	0	#NULL!	#NULL!	#NULL!	#NULL!	#NULL!	2	23.65	1	1.72	0
862	20	1	0	4	1	3	2	4	2	2	1	?	#NULL!	#NULL!	#NULL!	2017-11-07	1	0	2017-12-02	0	0	0	0	0	0	#NULL!	0	#NULL!	#NULL!	0	0	#NULL!	0	0	0	0	0	0	0	#NULL!	#NULL!	#NULL!	#NULL!	#NULL!	2	23.65	1	1.72	0
861	18	1	1	4	1	2	4	3	1	2	2		#NULL!	#NULL!	#NULL!	#NULL!	22	2	#NULL!	0	0	0	0	3	2	1	0	#NULL!	0	0	0	#NULL!	1	0	0	0	2	0	0	15	1	3	2	0	4	1.36	14	1.72	2
860	18	0	0	2	1	2	2	3	1	2	2		#NULL!	#NULL!	#NULL!	#NULL!	2	0	#NULL!	0	0	0	0	0	0	#NULL!	0	#NULL!	#NULL!	0	0	#NULL!	0	0	0	0	0	0	0	#NULL!	#NULL!	#NULL!	#NULL!	#NULL!	2	23.65	14	2.38	0
859	18	1	0	2	1	#NULL!	#NULL!	#NULL!	#NULL!	3	#NULL!		#NULL!	#NULL!	#NULL!	2017-11-09	14	1	2017-12-13	0	0	0	0	0	0	#NULL!	0	#NULL!	#NULL!	0	0	#NULL!	0	0	0	0	0	0	0	#NULL!	#NULL!	#NULL!	#NULL!	#NULL!	3	3.22	8	1.72	0
858	18	0	0	4	1	1	1	3	1	2	2		#NULL!	#NULL!	#NULL!	#NULL!	18	1	#NULL!	1	0	0	0	0	0	#NULL!	0	#NULL!	#NULL!	0	0	#NULL!	0	0	0	0	0	0	0	#NULL!	#NULL!	#NULL!	#NULL!	#NULL!	3	3.22	11	2.38	0
857	17	0	0	2	1	3	3	3	1	2	2		#NULL!	#NULL!	#NULL!	#NULL!	21	2	#NULL!	1	0	0	0	0	0	#NULL!	0	#NULL!	#NULL!	0	0	#NULL!	0	0	0	0	0	0	0	#NULL!	#NULL!	#NULL!	#NULL!	#NULL!	4	1.36	11	2.38	0
856	20	0	0	4	1	3	2	3	1	2	2		#NULL!	#NULL!	#NULL!	#NULL!	34	3	#NULL!	0	0	0	0	0	0	#NULL!	0	#NULL!	#NULL!	0	0	#NULL!	0	0	0	0	0	0	0	#NULL!	#NULL!	#NULL!	#NULL!	#NULL!	5	1.35	5	2.38	0
855	19	1	0	4	1	1	1	4	2	3	#NULL!		#NULL!	#NULL!	#NULL!	#NULL!	17	1	#NULL!	0	0	0	0	0	0	#NULL!	0	#NULL!	#NULL!	0	0	#NULL!	0	0	0	0	0	0	0	#NULL!	#NULL!	#NULL!	#NULL!	#NULL!	3	3.22	8	1.72	0
854	18	1	0	4	1	2	1	3	1	2	2		#NULL!	#NULL!	#NULL!	#NULL!	18	1	#NULL!	0	0	0	0	0	0	#NULL!	0	#NULL!	#NULL!	0	0	#NULL!	0	0	0	0	0	0	0	#NULL!	#NULL!	#NULL!	#NULL!	#NULL!	3	3.22	11	1.72	0
853	19	1	0	1	1	3	3	2	1	2	2		#NULL!	#NULL!	#NULL!	#NULL!	5	0	#NULL!	0	0	0	0	0	0	#NULL!	0	#NULL!	#NULL!	0	0	#NULL!	0	0	0	0	0	0	0	#NULL!	#NULL!	#NULL!	#NULL!	#NULL!	2	23.65	1	1.72	0
852	19	0	0	1	1	2	2	3	1	2	2		#NULL!	#NULL!	#NULL!	#NULL!	1	0	#NULL!	0	0	0	0	0	0	#NULL!	0	#NULL!	#NULL!	0	0	#NULL!	0	0	0	0	0	0	0	#NULL!	#NULL!	#NULL!	#NULL!	#NULL!	2	23.65	1	2.38	0
851	19	1	1	4	1	1	1	4	2	1	1	B	2	1	10	#NULL!	17	1	#NULL!	0	0	0	1	1	0	#NULL!	0	#NULL!	#NULL!	1	0	#NULL!	0	0	0	0	0	0	0	#NULL!	#NULL!	#NULL!	#NULL!	#NULL!	3	3.22	11	1.72	0
850	18	1	0	4	1	2	1	3	1	2	2		#NULL!	#NULL!	#NULL!	#NULL!	16	1	#NULL!	0	0	0	1	0	0	#NULL!	0	#NULL!	#NULL!	1	0	#NULL!	0	0	0	0	0	0	0	#NULL!	#NULL!	#NULL!	#NULL!	#NULL!	3	3.22	1	1.72	0
849	19	0	0	4	1	#NULL!	#NULL!	#NULL!	#NULL!	2	#NULL!		#NULL!	#NULL!	#NULL!	#NULL!	32	3	#NULL!	1	0	0	0	0	0	#NULL!	0	#NULL!	#NULL!	0	0	#NULL!	0	0	0	0	0	0	0	#NULL!	#NULL!	#NULL!	#NULL!	#NULL!	5	1.35	11	2.38	0
848	18	1	0	3	1	4	3	2	1	2	2		#NULL!	#NULL!	#NULL!	#NULL!	17	1	#NULL!	1	0	0	1	0	0	#NULL!	0	#NULL!	#NULL!	1	0	#NULL!	0	0	0	0	0	0	0	#NULL!	#NULL!	#NULL!	#NULL!	#NULL!	3	3.22	11	1.72	0
847	19	0	0	2	1	3	2	3	1	2	2		#NULL!	#NULL!	#NULL!	#NULL!	11	0	#NULL!	0	0	0	0	0	0	#NULL!	0	#NULL!	#NULL!	0	0	#NULL!	0	0	0	0	0	0	0	#NULL!	#NULL!	#NULL!	#NULL!	#NULL!	2	23.65	16	2.38	0
846	18	0	0	2	1	4	4	3	1	3	2		#NULL!	#NULL!	#NULL!	#NULL!	28	2	#NULL!	0	0	0	0	0	0	#NULL!	0	#NULL!	#NULL!	0	0	#NULL!	0	0	0	0	0	0	0	#NULL!	#NULL!	#NULL!	#NULL!	#NULL!	4	1.36	11	2.38	0
845	19	0	0	1	1	4	3	3	1	2	2		#NULL!	#NULL!	#NULL!	#NULL!	30	3	#NULL!	0	0	0	0	0	0	#NULL!	0	#NULL!	#NULL!	0	0	#NULL!	0	0	0	0	0	0	0	#NULL!	#NULL!	#NULL!	#NULL!	#NULL!	5	1.35	11	2.38	0
844	18	1	0	4	1	2	2	3	1	2	2		#NULL!	#NULL!	#NULL!	#NULL!	22	2	#NULL!	0	0	0	0	0	0	#NULL!	0	#NULL!	#NULL!	0	0	#NULL!	0	0	0	0	0	0	0	#NULL!	#NULL!	#NULL!	#NULL!	#NULL!	4	1.36	11	1.72	0
843	18	1	0	4	1	2	1	4	2	2	1	C	#NULL!	#NULL!	#NULL!	#NULL!	24	2	#NULL!	0	0	0	0	0	0	#NULL!	0	#NULL!	#NULL!	0	0	#NULL!	0	0	0	0	0	0	0	#NULL!	#NULL!	#NULL!	#NULL!	#NULL!	4	1.36	16	1.72	0
842	18	0	0	2	1	4	2	3	1	3	2		#NULL!	#NULL!	#NULL!	#NULL!	5	0	#NULL!	0	0	0	0	1	0	#NULL!	0	#NULL!	#NULL!	0	0	#NULL!	0	0	0	0	0	0	0	#NULL!	#NULL!	#NULL!	#NULL!	#NULL!	1	1.43	11	2.38	0
841	18	1	0	1	1	4	4	3	1	2	2		#NULL!	#NULL!	#NULL!	#NULL!	24	2	#NULL!	0	0	0	0	0	0	#NULL!	0	#NULL!	#NULL!	0	0	#NULL!	0	0	0	0	0	0	0	#NULL!	#NULL!	#NULL!	#NULL!	#NULL!	4	1.36	11	1.72	0
840	19	0	0	4	1	2	2	3	1	3	2		#NULL!	#NULL!	#NULL!	#NULL!	35	3	#NULL!	1	1	0	1	3	2	10	3	1	2	0	2	10	1	0	1	1	2	2	2	15	1	3	2	1	5	1.35	16	2.38	2
839	20	1	0	1	1	4	4	3	1	2	2		#NULL!	#NULL!	#NULL!	#NULL!	17	1	#NULL!	0	0	0	0	0	0	#NULL!	0	#NULL!	#NULL!	0	0	#NULL!	0	0	0	0	0	0	0	#NULL!	#NULL!	#NULL!	#NULL!	#NULL!	3	3.22	16	1.72	0
838	17	1	0	4	1	2	2	3	1	3	2		#NULL!	#NULL!	#NULL!	#NULL!	20	2	#NULL!	0	0	0	0	0	0	#NULL!	0	#NULL!	#NULL!	0	0	#NULL!	0	0	0	0	0	0	0	#NULL!	#NULL!	#NULL!	#NULL!	#NULL!	4	1.36	16	1.72	0
837	18	1	0	4	1	2	2	3	1	2	1	C	#NULL!	#NULL!	#NULL!	#NULL!	19	1	#NULL!	0	0	0	0	0	0	#NULL!	0	#NULL!	#NULL!	0	0	#NULL!	0	0	0	0	0	0	0	#NULL!	#NULL!	#NULL!	#NULL!	#NULL!	3	3.22	16	1.72	0
836	19	1	0	2	1	1	1	3	1	3	1	C	#NULL!	#NULL!	#NULL!	#NULL!	19	1	#NULL!	0	0	0	0	0	0	#NULL!	0	#NULL!	#NULL!	0	0	#NULL!	0	0	0	0	0	0	0	#NULL!	#NULL!	#NULL!	#NULL!	#NULL!	3	3.22	16	1.72	0
835	18	1	0	1	1	#NULL!	#NULL!	#NULL!	#NULL!	3	#NULL!		#NULL!	#NULL!	#NULL!	#NULL!	9	0	#NULL!	0	0	0	0	0	0	#NULL!	0	#NULL!	#NULL!	0	0	#NULL!	0	0	0	0	0	0	0	#NULL!	#NULL!	#NULL!	#NULL!	#NULL!	2	23.65	13	1.72	0
834	18	1	1	4	1	2	3	3	1	2	1	B	#NULL!	#NULL!	#NULL!	#NULL!	21	2	#NULL!	0	0	0	0	2	0	#NULL!	4	#NULL!	2	0	1	0.5	1	1	1	1	1	1	1	18	3	5	3	0	4	1.36	5	1.72	1
833	19	1	0	2	1	3	3	3	1	3	2		#NULL!	#NULL!	#NULL!	#NULL!	21	2	#NULL!	0	0	0	0	2	0	#NULL!	2	#NULL!	#NULL!	0	0	#NULL!	0	0	0	0	0	0	0	#NULL!	#NULL!	#NULL!	#NULL!	#NULL!	4	1.36	5	1.72	0
832	18	1	0	1	1	4	4	2	1	2	2		#NULL!	#NULL!	#NULL!	#NULL!	18	1	#NULL!	0	0	0	0	0	0	#NULL!	0	#NULL!	#NULL!	0	0	#NULL!	0	0	0	0	0	0	0	#NULL!	#NULL!	#NULL!	#NULL!	#NULL!	3	3.22	5	1.72	0
831	18	1	1	2	1	2	2	3	1	3	2		#NULL!	#NULL!	#NULL!	#NULL!	28	2	#NULL!	0	0	0	1	1	0	#NULL!	0	#NULL!	#NULL!	1	0	#NULL!	0	0	0	0	0	0	0	#NULL!	#NULL!	#NULL!	#NULL!	#NULL!	4	1.36	5	1.72	0
830	18	1	0	2	1	3	4	2	1	2	2		#NULL!	#NULL!	#NULL!	#NULL!	27	2	#NULL!	0	0	0	1	1	0	#NULL!	0	#NULL!	#NULL!	1	0	#NULL!	0	0	0	0	0	0	0	#NULL!	#NULL!	#NULL!	#NULL!	#NULL!	4	1.36	5	1.72	0
829	17	1	0	3	1	1	1	3	1	2	1	C	#NULL!	#NULL!	#NULL!	#NULL!	21	2	#NULL!	0	0	0	1	0	0	#NULL!	0	#NULL!	#NULL!	1	0	#NULL!	0	0	0	0	0	0	0	#NULL!	#NULL!	#NULL!	#NULL!	#NULL!	4	1.36	5	1.72	0
828	17	0	0	4	1	4	4	3	1	2	2		#NULL!	#NULL!	#NULL!	#NULL!	8	0	#NULL!	0	0	0	0	3	0	#NULL!	0	#NULL!	#NULL!	0	0	#NULL!	0	0	0	0	0	0	0	#NULL!	#NULL!	#NULL!	#NULL!	#NULL!	1	1.43	3	2.38	0
827	18	1	0	3	1	4	4	3	1	2	2		#NULL!	#NULL!	#NULL!	#NULL!	8	0	#NULL!	0	0	0	0	0	0	#NULL!	0	#NULL!	#NULL!	0	0	#NULL!	0	0	0	0	0	0	0	#NULL!	#NULL!	#NULL!	#NULL!	#NULL!	1	1.43	5	1.72	0
826	19	1	0	3	1	2	2	3	1	2	1	A	#NULL!	#NULL!	#NULL!	#NULL!	19	1	#NULL!	0	0	0	1	0	0	#NULL!	0	#NULL!	#NULL!	1	0	#NULL!	0	0	0	0	0	0	0	#NULL!	#NULL!	#NULL!	#NULL!	#NULL!	3	3.22	5	1.72	0
825	19	0	1	3	1	1	2	3	1	1	2		1	#NULL!	#NULL!	#NULL!	4	0	#NULL!	0	0	0	0	0	0	#NULL!	0	#NULL!	#NULL!	0	0	#NULL!	0	0	0	0	0	0	0	#NULL!	#NULL!	#NULL!	#NULL!	#NULL!	1	1.43	6	2.38	0
824	18	1	0	3	1	4	3	1	1	2	2		#NULL!	#NULL!	#NULL!	#NULL!	18	1	#NULL!	0	0	0	0	1	0	#NULL!	0	#NULL!	#NULL!	0	0	#NULL!	0	0	0	0	0	0	0	#NULL!	#NULL!	#NULL!	#NULL!	#NULL!	3	3.22	13	1.72	0
823	18	1	0	4	1	1	1	3	1	2	#NULL!		#NULL!	#NULL!	#NULL!	#NULL!	30	3	2017-12-11	0	0	0	0	4	1	0.5	0	#NULL!	0	0	0	#NULL!	1	0	0	0	1	0	0	15	1	3	2	0	5	1.35	18	1.72	1
822	19	1	1	4	1	2	1	3	1	3	2		#NULL!	#NULL!	#NULL!	#NULL!	18	1	#NULL!	0	0	0	1	0	0	#NULL!	0	#NULL!	#NULL!	1	0	#NULL!	0	0	0	0	0	0	0	#NULL!	#NULL!	#NULL!	#NULL!	#NULL!	3	3.22	14	1.72	0
821	18	0	0	4	1	1	1	3	1	2	2		#NULL!	#NULL!	#NULL!	#NULL!	#NULL!	0	#NULL!	1	0	0	0	0	0	#NULL!	0	#NULL!	#NULL!	0	0	#NULL!	0	0	0	0	0	0	0	#NULL!	#NULL!	#NULL!	#NULL!	#NULL!	2	23.65	14	2.38	0
820	18	1	0	3	1	4	4	2	1	2	2		#NULL!	#NULL!	#NULL!	#NULL!	18	1	#NULL!	0	0	0	1	0	0	#NULL!	0	#NULL!	#NULL!	1	0	#NULL!	0	0	0	0	0	0	0	#NULL!	#NULL!	#NULL!	#NULL!	#NULL!	3	3.22	14	1.72	0
819	18	1	0	2	1	3	3	3	1	2	2		#NULL!	#NULL!	#NULL!	#NULL!	24	2	#NULL!	0	0	0	0	0	0	#NULL!	0	#NULL!	#NULL!	0	0	#NULL!	0	0	0	0	0	0	0	#NULL!	#NULL!	#NULL!	#NULL!	#NULL!	4	1.36	14	1.72	0
818	18	1	0	2	1	4	2	2	1	2	2		#NULL!	#NULL!	#NULL!	#NULL!	18	1	#NULL!	0	0	0	0	1	0	#NULL!	0	#NULL!	#NULL!	0	0	#NULL!	0	0	0	0	0	0	0	#NULL!	#NULL!	#NULL!	#NULL!	#NULL!	3	3.22	14	1.72	0
817	17	0	0	2	1	4	3	2	1	2	2		#NULL!	#NULL!	#NULL!	#NULL!	#NULL!	0	#NULL!	0	0	0	0	5	1	3	5	3	2	1	1	3	1	1	1	1	1	1	1	16	2	4	3	0	1	1.43	6	2.38	1
816	20	0	0	4	1	#NULL!	#NULL!	#NULL!	#NULL!	3	#NULL!		#NULL!	#NULL!	#NULL!	#NULL!	19	1	#NULL!	0	0	0	0	0	0	#NULL!	0	#NULL!	#NULL!	0	0	#NULL!	0	0	0	0	0	0	0	#NULL!	#NULL!	#NULL!	#NULL!	#NULL!	3	3.22	2	2.38	0
815	18	1	0	3	1	4	3	3	1	2	2		#NULL!	#NULL!	#NULL!	#NULL!	14	1	#NULL!	0	0	0	0	0	0	#NULL!	0	#NULL!	#NULL!	0	0	#NULL!	0	0	0	0	0	0	0	#NULL!	#NULL!	#NULL!	#NULL!	#NULL!	3	3.22	11	1.72	0
814	18	1	0	4	1	2	3	3	1	2	2		#NULL!	#NULL!	#NULL!	#NULL!	21	2	#NULL!	0	0	0	0	0	0	#NULL!	0	#NULL!	#NULL!	0	0	#NULL!	0	0	0	0	0	0	0	#NULL!	#NULL!	#NULL!	#NULL!	#NULL!	4	1.36	11	1.72	0
813	20	0	0	4	1	1	1	4	2	2	1	A	#NULL!	#NULL!	#NULL!	#NULL!	15	1	#NULL!	0	0	0	0	0	0	#NULL!	0	#NULL!	#NULL!	0	0	#NULL!	0	0	0	0	0	0	0	#NULL!	#NULL!	#NULL!	#NULL!	#NULL!	3	3.22	11	2.38	0
812	19	1	0	2	1	2	2	3	1	2	1	B	#NULL!	#NULL!	#NULL!	#NULL!	12	0	#NULL!	0	0	0	1	0	0	#NULL!	0	#NULL!	#NULL!	1	0	#NULL!	0	0	0	0	0	0	0	#NULL!	#NULL!	#NULL!	#NULL!	#NULL!	2	23.65	11	1.72	0
811	17	1	0	4	1	2	1	3	1	3	1	A	#NULL!	#NULL!	#NULL!	#NULL!	13	0	#NULL!	1	0	0	0	0	0	#NULL!	0	#NULL!	#NULL!	0	0	#NULL!	0	0	0	0	0	0	0	#NULL!	#NULL!	#NULL!	#NULL!	#NULL!	3	3.22	1	1.72	0
810	18	1	0	3	1	2	4	3	1	2	2		#NULL!	#NULL!	#NULL!	#NULL!	2	0	#NULL!	0	0	0	0	0	0	#NULL!	0	#NULL!	#NULL!	0	0	#NULL!	0	0	0	0	0	0	0	#NULL!	#NULL!	#NULL!	#NULL!	#NULL!	1	1.43	1	1.72	0
809	19	0	0	2	1	4	3	2	1	2	2		#NULL!	#NULL!	#NULL!	#NULL!	#NULL!	0	#NULL!	0	0	0	0	1	0	#NULL!	0	#NULL!	#NULL!	0	0	#NULL!	0	0	0	0	0	0	0	#NULL!	#NULL!	#NULL!	#NULL!	#NULL!	2	23.65	17	2.38	0
808	17	0	0	4	1	1	1	4	2	2	1	C	#NULL!	#NULL!	#NULL!	#NULL!	4	0	#NULL!	0	0	0	0	0	0	#NULL!	0	#NULL!	#NULL!	0	0	#NULL!	0	0	0	0	0	0	0	#NULL!	#NULL!	#NULL!	#NULL!	#NULL!	2	23.65	1	2.38	0
807	18	1	0	3	1	2	2	3	1	2	2		#NULL!	#NULL!	#NULL!	2017-11-09	6	0	2017-12-09	0	0	0	0	0	0	#NULL!	0	#NULL!	#NULL!	0	0	#NULL!	0	0	0	0	0	0	0	#NULL!	#NULL!	#NULL!	#NULL!	#NULL!	1	1.43	6	1.72	0
806	19	1	0	2	1	4	4	3	1	2	2		#NULL!	#NULL!	#NULL!	2017-11-09	24	2	2017-12-09	0	0	0	0	2	2	0.66	0	#NULL!	0	0	0	#NULL!	1	1	1	0	2	0	2	19	3	5	4	0	4	1.36	6	1.72	2
805	19	0	0	2	1	1	1	3	1	2	2		#NULL!	#NULL!	#NULL!	2017-11-09	9	0	2017-12-09	0	0	0	0	0	0	#NULL!	0	#NULL!	#NULL!	0	0	#NULL!	0	0	0	0	0	0	0	#NULL!	#NULL!	#NULL!	#NULL!	#NULL!	1	1.43	6	2.38	0
804	20	1	0	2	1	2	3	3	1	2	1	B	#NULL!	#NULL!	#NULL!	2017-11-09	26	2	2017-12-09	0	0	0	0	7	1	12	4	2	2	0	1	12	1	0	1	1	1	1	1	15	1	3	2	1	4	1.36	6	1.72	1
803	18	0	0	4	1	4	2	3	1	2	1	C	#NULL!	#NULL!	#NULL!	2017-11-09	10	0	2017-12-09	0	0	0	0	2	2	0.5	0	#NULL!	0	0	0	#NULL!	1	0	0	0	2	0	0	13	1	2	2	0	1	1.43	6	2.38	2
802	19	1	0	4	1	3	2	3	1	3	1	C	#NULL!	#NULL!	#NULL!	2017-11-09	8	0	2017-12-09	0	0	0	0	0	0	#NULL!	0	#NULL!	#NULL!	1	0	#NULL!	0	0	0	0	0	0	0	#NULL!	#NULL!	#NULL!	#NULL!	#NULL!	1	1.43	6	1.72	0
801	19	1	0	3	1	3	3	3	1	2	2		#NULL!	#NULL!	#NULL!	2017-11-09	3	0	2017-12-09	0	0	0	0	0	0	#NULL!	0	#NULL!	#NULL!	0	0	#NULL!	0	0	0	0	0	0	0	#NULL!	#NULL!	#NULL!	#NULL!	#NULL!	1	1.43	6	1.72	0
800	17	1	0	2	1	2	3	3	1	2	2		#NULL!	#NULL!	#NULL!	2017-11-09	5	0	2017-12-09	0	0	0	1	0	0	#NULL!	0	#NULL!	#NULL!	1	0	#NULL!	0	0	0	0	0	0	0	#NULL!	#NULL!	#NULL!	#NULL!	#NULL!	1	1.43	6	1.72	0
799	19	0	0	3	1	3	3	4	2	2	#NULL!		#NULL!	#NULL!	#NULL!	2017-11-06	27	2	2017-12-13	0	0	0	0	6	1	0.5	3	2	1	0	2	0.5	1	0	1	1	1	2	1	15	1	3	2	1	4	1.36	8	2.38	1
798	18	1	0	2	1	4	3	3	1	3	#NULL!		#NULL!	#NULL!	#NULL!	2017-11-06	10	0	2017-12-13	0	0	0	0	0	0	#NULL!	0	#NULL!	#NULL!	0	0	#NULL!	0	0	0	0	0	0	0	#NULL!	#NULL!	#NULL!	#NULL!	#NULL!	2	23.65	8	1.72	0
797	18	1	0	3	1	3	3	3	1	2	#NULL!		#NULL!	#NULL!	#NULL!	2017-11-06	28	2	2017-12-13	0	0	0	0	6	1	0.33	0	1	0	0	0	#NULL!	1	1	1	0	1	0	1	18	2	5	3	0	4	1.36	8	1.72	1
796	18	1	0	2	1	#NULL!	#NULL!	#NULL!	#NULL!	1	#NULL!		1	#NULL!	#NULL!	2017-11-06	20	2	2017-12-13	0	0	0	0	0	0	#NULL!	0	#NULL!	#NULL!	0	0	#NULL!	0	0	0	0	0	0	0	#NULL!	#NULL!	#NULL!	#NULL!	#NULL!	4	1.36	8	1.72	0
795	18	1	0	4	1	4	3	4	2	2	#NULL!		#NULL!	#NULL!	#NULL!	2017-11-06	23	2	2017-12-13	0	0	0	0	0	0	#NULL!	0	#NULL!	#NULL!	0	0	#NULL!	0	0	0	0	0	0	0	#NULL!	#NULL!	#NULL!	#NULL!	#NULL!	4	1.36	8	1.72	0
794	18	1	0	4	1	#NULL!	#NULL!	#NULL!	#NULL!	1	#NULL!		1	#NULL!	#NULL!	2017-11-06	10	0	2017-12-13	1	0	0	0	0	0	#NULL!	0	#NULL!	#NULL!	0	0	#NULL!	0	0	0	0	0	0	0	#NULL!	#NULL!	#NULL!	#NULL!	#NULL!	2	23.65	8	1.72	0
793	18	0	0	2	1	3	3	2	1	1	2		2	0	10	#NULL!	10	0	2017-12-13	0	0	0	1	0	0	#NULL!	0	#NULL!	#NULL!	0	0	#NULL!	0	0	0	0	0	0	0	#NULL!	#NULL!	#NULL!	#NULL!	#NULL!	2	23.65	8	2.38	0
792	18	0	0	4	1	#NULL!	#NULL!	#NULL!	#NULL!	2	#NULL!		#NULL!	#NULL!	#NULL!	#NULL!	19	1	2017-12-13	0	0	0	0	0	0	#NULL!	0	#NULL!	#NULL!	0	0	#NULL!	0	0	0	0	0	0	0	#NULL!	#NULL!	#NULL!	#NULL!	#NULL!	3	3.22	8	2.38	0
791	18	0	0	1	1	3	2	2	1	1	#NULL!		2	0	10	#NULL!	5	0	2017-12-13	0	0	0	1	0	0	#NULL!	0	#NULL!	#NULL!	0	0	#NULL!	0	0	0	0	0	0	0	#NULL!	#NULL!	#NULL!	#NULL!	#NULL!	2	23.65	8	2.38	0
790	18	1	0	2	1	2	3	3	1	2	2		#NULL!	#NULL!	#NULL!	2017-11-09	20	2	2017-12-09	0	0	0	0	4	1	0.5	0	1	0	0	0	#NULL!	1	1	1	0	1	0	1	18	3	5	3	0	4	1.36	6	1.72	1
789	18	1	0	4	1	2	2	3	1	3	1	A	#NULL!	#NULL!	#NULL!	2017-11-09	19	1	2017-12-09	0	0	0	0	0	0	#NULL!	0	#NULL!	#NULL!	0	0	#NULL!	0	0	0	0	0	0	0	#NULL!	#NULL!	#NULL!	#NULL!	#NULL!	3	3.22	6	1.72	0
788	19	1	1	3	1	4	4	3	1	2	2		#NULL!	#NULL!	#NULL!	2017-11-09	12	0	2017-12-09	0	0	0	0	0	0	#NULL!	0	#NULL!	#NULL!	0	0	#NULL!	0	0	0	0	0	0	0	#NULL!	#NULL!	#NULL!	#NULL!	#NULL!	1	1.43	6	1.72	0
787	18	0	0	1	1	#NULL!	#NULL!	3	1	1	#NULL!		2	0	#NULL!	2017-11-09	12	0	2017-12-09	0	0	0	0	0	0	#NULL!	0	#NULL!	#NULL!	1	0	#NULL!	0	0	0	0	0	0	0	#NULL!	#NULL!	#NULL!	#NULL!	#NULL!	1	1.43	6	2.38	0
786	18	0	0	3	1	3	1	3	1	2	2		#NULL!	#NULL!	#NULL!	2017-11-09	12	0	2017-12-09	0	0	0	1	0	0	#NULL!	0	#NULL!	#NULL!	1	0	#NULL!	0	0	0	0	0	0	0	#NULL!	#NULL!	#NULL!	#NULL!	#NULL!	1	1.43	6	2.38	0
785	18	1	0	2	1	2	2	3	1	2	2		#NULL!	#NULL!	#NULL!	2017-11-09	45	3	2017-12-09	0	0	0	0	0	0	#NULL!	0	#NULL!	#NULL!	0	0	#NULL!	0	0	0	0	0	0	0	#NULL!	#NULL!	#NULL!	#NULL!	#NULL!	5	1.35	6	1.72	0
784	18	0	0	4	1	4	3	4	2	2	2		#NULL!	#NULL!	#NULL!	2017-11-09	20	2	2017-12-09	0	0	0	0	0	0	#NULL!	0	#NULL!	#NULL!	0	0	#NULL!	0	0	0	0	0	0	0	#NULL!	#NULL!	#NULL!	#NULL!	#NULL!	4	1.36	6	2.38	0
783	18	1	0	2	1	4	4	3	1	1	2		2	0	12	2017-11-09	6	0	2017-12-09	0	0	0	1	0	0	#NULL!	0	#NULL!	#NULL!	0	0	#NULL!	0	0	0	0	0	0	0	#NULL!	#NULL!	#NULL!	#NULL!	#NULL!	1	1.43	6	1.72	0
782	18	1	1	3	1	#NULL!	#NULL!	#NULL!	#NULL!	2	#NULL!		#NULL!	#NULL!	#NULL!	2017-11-09	12	0	2017-12-09	0	0	0	0	0	0	#NULL!	0	#NULL!	#NULL!	0	0	#NULL!	0	0	0	0	0	0	0	#NULL!	#NULL!	#NULL!	#NULL!	#NULL!	1	1.43	6	1.72	0
781	18	1	0	1	1	3	4	3	1	2	2		#NULL!	#NULL!	#NULL!	2017-11-09	27	2	2017-12-09	0	0	0	0	7	1	3.5	7	2	2	0	1	3.5	1	0	1	1	1	1	1	13	1	2	2	0	4	1.36	6	1.72	1
780	19	1	0	1	1	4	3	3	1	2	2		#NULL!	#NULL!	#NULL!	2017-11-09	22	2	2017-12-09	0	0	0	0	1	0	#NULL!	0	#NULL!	#NULL!	0	0	#NULL!	0	0	0	0	0	0	0	#NULL!	#NULL!	#NULL!	#NULL!	#NULL!	4	1.36	6	1.72	0
779	18	1	0	2	1	3	3	4	2	1	1	A	2	0	12	2017-11-09	26	2	2017-12-09	0	0	0	1	0	0	#NULL!	0	#NULL!	#NULL!	1	0	#NULL!	0	0	0	0	0	0	0	#NULL!	#NULL!	#NULL!	#NULL!	#NULL!	4	1.36	6	1.72	0
778	19	0	0	1	1	#NULL!	#NULL!	#NULL!	#NULL!	2	#NULL!		#NULL!	#NULL!	#NULL!	2017-11-09	14	1	2017-12-09	0	0	0	0	0	0	#NULL!	0	#NULL!	#NULL!	0	0	#NULL!	0	0	0	0	0	0	0	#NULL!	#NULL!	#NULL!	#NULL!	#NULL!	3	3.22	6	2.38	0
777	19	1	1	3	1	2	1	3	1	2	1	B	#NULL!	#NULL!	#NULL!	2017-11-09	19	1	2017-12-09	0	0	0	1	0	0	#NULL!	0	#NULL!	#NULL!	1	0	#NULL!	0	0	0	0	0	0	0	#NULL!	#NULL!	#NULL!	#NULL!	#NULL!	3	3.22	6	1.72	0
776	19	1	0	2	1	2	2	4	2	3	1	A	#NULL!	#NULL!	#NULL!	2017-11-09	19	1	2017-12-09	1	0	0	1	0	0	#NULL!	0	#NULL!	#NULL!	0	0	#NULL!	0	0	0	0	0	0	0	#NULL!	#NULL!	#NULL!	#NULL!	#NULL!	3	3.22	6	1.72	0
775	19	1	0	4	1	2	2	4	2	3	2		#NULL!	#NULL!	#NULL!	2017-11-09	10	0	2017-12-09	0	0	0	0	9	1	0.5	0	1	0	1	0	#NULL!	1	0	0	0	1	0	0	18	1	5	3	0	1	1.43	6	1.72	1
774	18	1	0	4	1	1	3	4	2	2	#NULL!		#NULL!	#NULL!	#NULL!	2017-11-09	24	2	2017-12-09	0	0	0	0	1	0	#NULL!	0	#NULL!	#NULL!	0	0	#NULL!	0	0	0	0	0	0	0	#NULL!	#NULL!	#NULL!	#NULL!	#NULL!	4	1.36	6	1.72	0
773	19	1	0	4	1	1	2	3	1	2	1	A	#NULL!	#NULL!	#NULL!	2017-11-09	8	0	2017-12-09	0	0	0	0	6	1	12	4	1	2	0	1	12	1	0	1	1	1	1	1	17	1	4	3	0	1	1.43	6	1.72	1
772	19	0	1	2	1	4	4	2	1	1	2		2	0	5	2017-11-09	10	0	2017-12-09	0	0	0	1	0	0	#NULL!	0	#NULL!	#NULL!	0	0	#NULL!	0	0	0	0	0	0	0	#NULL!	#NULL!	#NULL!	#NULL!	#NULL!	1	1.43	6	2.38	0
771	18	1	0	3	1	3	2	3	1	2	2		#NULL!	#NULL!	#NULL!	2017-11-09	16	1	2017-12-09	0	0	0	0	0	0	#NULL!	0	#NULL!	#NULL!	0	0	#NULL!	0	0	0	0	0	0	0	#NULL!	#NULL!	#NULL!	#NULL!	#NULL!	3	3.22	6	1.72	0
770	18	1	0	3	1	#NULL!	#NULL!	#NULL!	#NULL!	2	#NULL!		#NULL!	#NULL!	#NULL!	2017-11-09	9	0	2017-12-09	0	0	0	0	0	0	#NULL!	0	#NULL!	#NULL!	0	0	#NULL!	0	0	0	0	0	0	0	#NULL!	#NULL!	#NULL!	#NULL!	#NULL!	1	1.43	6	1.72	0
769	18	1	0	2	1	4	3	3	1	2	2		#NULL!	#NULL!	#NULL!	2017-11-09	19	1	2017-12-09	0	0	0	0	0	0	#NULL!	0	#NULL!	#NULL!	0	0	#NULL!	0	0	0	0	0	0	0	#NULL!	#NULL!	#NULL!	#NULL!	#NULL!	3	3.22	6	1.72	0
768	18	1	0	4	1	1	1	4	2	2	1	B	#NULL!	#NULL!	#NULL!	2017-11-09	21	2	2017-12-09	1	0	0	0	0	0	#NULL!	0	#NULL!	#NULL!	0	0	#NULL!	0	0	0	0	0	0	0	#NULL!	#NULL!	#NULL!	#NULL!	#NULL!	4	1.36	6	1.72	0
767	18	1	0	4	1	#NULL!	#NULL!	#NULL!	#NULL!	2	#NULL!		#NULL!	#NULL!	#NULL!	2017-11-09	19	1	2017-12-09	1	0	0	0	0	0	#NULL!	0	#NULL!	#NULL!	0	0	#NULL!	0	0	0	0	0	0	0	#NULL!	#NULL!	#NULL!	#NULL!	#NULL!	3	3.22	6	1.72	0
766	18	1	0	2	1	#NULL!	#NULL!	#NULL!	#NULL!	2	#NULL!		#NULL!	#NULL!	#NULL!	2017-11-09	20	2	2017-12-09	0	0	0	0	0	0	#NULL!	0	#NULL!	#NULL!	0	0	#NULL!	0	0	0	0	0	0	0	#NULL!	#NULL!	#NULL!	#NULL!	#NULL!	4	1.36	6	1.72	0
765	18	1	0	1	1	#NULL!	#NULL!	#NULL!	#NULL!	2	#NULL!		#NULL!	#NULL!	#NULL!	2017-11-09	8	0	2017-12-09	0	0	0	0	0	0	#NULL!	0	#NULL!	#NULL!	0	0	#NULL!	0	0	0	0	0	0	0	#NULL!	#NULL!	#NULL!	#NULL!	#NULL!	1	1.43	6	1.72	0
764	18	0	0	1	1	3	2	1	1	3	2		#NULL!	#NULL!	#NULL!	2017-11-09	15	1	2017-12-09	0	0	0	0	0	0	#NULL!	0	#NULL!	#NULL!	0	0	#NULL!	0	0	0	0	0	0	0	#NULL!	#NULL!	#NULL!	#NULL!	#NULL!	3	3.22	6	2.38	0
763	18	1	0	4	1	2	2	4	2	3	1	B	#NULL!	#NULL!	#NULL!	2017-11-09	1	0	2017-12-09	1	0	0	0	0	0	#NULL!	0	#NULL!	#NULL!	0	0	#NULL!	0	0	0	0	0	0	0	#NULL!	#NULL!	#NULL!	#NULL!	#NULL!	1	1.43	6	1.72	0
762	18	1	0	2	1	3	2	3	1	2	2		#NULL!	#NULL!	#NULL!	2017-11-09	19	1	2017-12-09	0	0	0	0	0	0	#NULL!	0	#NULL!	#NULL!	0	0	#NULL!	0	0	0	0	0	0	0	#NULL!	#NULL!	#NULL!	#NULL!	#NULL!	3	3.22	6	1.72	0
761	19	1	0	2	1	#NULL!	#NULL!	#NULL!	#NULL!	2	#NULL!		#NULL!	#NULL!	#NULL!	2017-11-09	9	0	2017-12-09	0	0	0	0	0	0	#NULL!	0	#NULL!	#NULL!	0	0	#NULL!	0	0	0	0	0	0	0	#NULL!	#NULL!	#NULL!	#NULL!	#NULL!	1	1.43	6	1.72	0
760	18	1	0	2	1	2	2	3	1	2	2		#NULL!	#NULL!	#NULL!	2017-11-09	9	0	2017-12-09	0	0	0	0	0	0	#NULL!	0	#NULL!	#NULL!	1	0	#NULL!	0	0	0	0	0	0	0	#NULL!	#NULL!	#NULL!	#NULL!	#NULL!	1	1.43	6	1.72	0
759	18	0	0	2	1	4	4	3	1	2	2		#NULL!	#NULL!	#NULL!	2017-11-09	18	1	2017-12-09	0	0	0	0	0	0	#NULL!	0	#NULL!	#NULL!	0	0	#NULL!	0	0	0	0	0	0	0	#NULL!	#NULL!	#NULL!	#NULL!	#NULL!	3	3.22	6	2.38	0
758	17	1	0	2	1	3	4	2	1	2	2		#NULL!	#NULL!	#NULL!	2017-11-09	20	2	2017-12-09	0	0	0	0	2	0	#NULL!	0	#NULL!	#NULL!	0	0	#NULL!	0	0	0	0	0	0	0	#NULL!	#NULL!	#NULL!	#NULL!	#NULL!	4	1.36	6	1.72	0
757	18	1	0	4	1	3	2	3	1	1	2		1	#NULL!	#NULL!	2017-11-09	26	2	2017-12-09	0	0	0	1	0	0	#NULL!	0	#NULL!	#NULL!	1	0	#NULL!	0	0	0	0	0	0	0	#NULL!	#NULL!	#NULL!	#NULL!	#NULL!	4	1.36	6	1.72	0
756	18	1	0	4	1	#NULL!	#NULL!	#NULL!	#NULL!	1	#NULL!		2	1	17	2017-11-09	15	1	2017-12-09	0	0	0	1	0	0	#NULL!	0	#NULL!	#NULL!	1	0	#NULL!	0	0	0	0	0	0	0	#NULL!	#NULL!	#NULL!	#NULL!	#NULL!	3	3.22	6	1.72	0
755	18	1	0	4	1	2	2	3	1	1	#NULL!		2	1	8	2017-11-03	4	0	2017-12-13	0	1	0	1	0	0	#NULL!	0	#NULL!	#NULL!	1	0	#NULL!	0	0	0	0	0	0	0	#NULL!	#NULL!	#NULL!	#NULL!	#NULL!	2	23.65	8	1.72	0
754	20	1	1	4	1	2	2	3	1	3	#NULL!		#NULL!	#NULL!	#NULL!	2017-11-03	5	0	2017-12-13	0	1	0	1	0	0	#NULL!	0	#NULL!	#NULL!	0	0	#NULL!	0	0	0	0	0	0	0	#NULL!	#NULL!	#NULL!	#NULL!	#NULL!	2	23.65	8	1.72	0
753	18	1	0	4	1	1	1	4	2	2	#NULL!		#NULL!	#NULL!	#NULL!	2017-11-03	25	2	2017-12-13	0	0	0	0	0	0	#NULL!	0	#NULL!	#NULL!	0	0	#NULL!	0	0	0	0	0	0	0	#NULL!	#NULL!	#NULL!	#NULL!	#NULL!	4	1.36	8	1.72	0
752	18	1	0	4	1	3	3	3	1	3	#NULL!		#NULL!	#NULL!	#NULL!	2017-11-03	3	0	2017-12-13	0	0	0	0	0	0	#NULL!	0	#NULL!	#NULL!	0	0	#NULL!	0	0	0	0	0	0	0	#NULL!	#NULL!	#NULL!	#NULL!	#NULL!	1	1.43	8	1.72	0
751	19	0	0	4	1	2	1	3	1	1	#NULL!		1	#NULL!	#NULL!	2017-11-03	9	0	2017-12-13	0	0	0	0	0	0	#NULL!	0	#NULL!	#NULL!	0	0	#NULL!	0	0	0	0	0	0	0	#NULL!	#NULL!	#NULL!	#NULL!	#NULL!	2	23.65	8	2.38	0
750	18	1	1	4	1	2	2	4	2	1	#NULL!		1	#NULL!	#NULL!	2017-11-03	18	1	2017-12-13	1	1	0	1	0	0	#NULL!	0	#NULL!	#NULL!	1	0	#NULL!	0	0	0	0	0	0	0	#NULL!	#NULL!	#NULL!	#NULL!	#NULL!	3	3.22	8	1.72	0
749	18	1	0	2	1	1	2	3	1	2	#NULL!		#NULL!	#NULL!	#NULL!	2017-11-03	14	1	2017-12-13	0	0	0	0	0	0	#NULL!	0	#NULL!	#NULL!	0	0	#NULL!	0	0	0	0	0	0	0	#NULL!	#NULL!	#NULL!	#NULL!	#NULL!	3	3.22	8	1.72	0
748	21	1	0	4	1	#NULL!	#NULL!	#NULL!	#NULL!	2	#NULL!		#NULL!	#NULL!	#NULL!	2017-11-03	2	0	2017-12-13	0	0	0	0	0	0	#NULL!	0	#NULL!	#NULL!	0	0	#NULL!	0	0	0	0	0	0	0	#NULL!	#NULL!	#NULL!	#NULL!	#NULL!	1	1.43	8	1.72	0
747	18	1	0	2	1	3	1	3	1	2	#NULL!		#NULL!	#NULL!	#NULL!	2017-11-03	23	2	2017-12-13	0	0	0	0	0	0	#NULL!	0	#NULL!	#NULL!	0	0	#NULL!	0	0	0	0	0	0	0	#NULL!	#NULL!	#NULL!	#NULL!	#NULL!	4	1.36	8	1.72	0
746	18	1	0	4	1	3	3	4	2	1	1	A	2	1	11	2017-11-03	12	0	2017-12-13	1	0	0	1	0	0	#NULL!	0	#NULL!	#NULL!	1	0	#NULL!	0	0	0	0	0	0	0	#NULL!	#NULL!	#NULL!	#NULL!	#NULL!	2	23.65	8	1.72	0
745	20	1	0	4	1	3	3	4	2	1	1	A	2	0	7	2017-11-03	0	0	2017-12-13	0	0	0	1	0	0	#NULL!	0	#NULL!	#NULL!	1	0	#NULL!	0	0	0	0	0	0	0	#NULL!	#NULL!	#NULL!	#NULL!	#NULL!	1	1.43	8	1.72	0
744	18	1	0	4	1	3	3	4	2	1	#NULL!		1	#NULL!	#NULL!	2017-11-03	18	1	2017-12-13	0	0	0	1	1	0	#NULL!	0	#NULL!	#NULL!	0	0	#NULL!	0	0	0	0	0	0	0	#NULL!	#NULL!	#NULL!	#NULL!	#NULL!	3	3.22	8	1.72	0
743	19	1	0	2	1	3	2	4	2	1	#NULL!		1	#NULL!	#NULL!	2017-11-03	9	0	2017-12-13	0	0	0	1	0	0	#NULL!	0	#NULL!	#NULL!	1	0	#NULL!	0	0	0	0	0	0	0	#NULL!	#NULL!	#NULL!	#NULL!	#NULL!	2	23.65	8	1.72	0
742	21	0	0	1	1	4	3	3	1	2	#NULL!		#NULL!	#NULL!	#NULL!	2017-11-03	30	3	2017-12-13	0	0	0	0	1	3	84	1	#NULL!	2	0	3	84	1	0	1	1	3	3	3	17	1	4	3	0	5	1.35	8	2.38	#NULL!
741	19	0	0	2	1	4	3	3	1	2	#NULL!		#NULL!	#NULL!	#NULL!	2017-11-03	13	0	2017-12-13	0	0	0	0	0	0	#NULL!	0	#NULL!	#NULL!	0	0	#NULL!	0	0	0	0	0	0	0	#NULL!	#NULL!	#NULL!	#NULL!	#NULL!	3	3.22	8	2.38	0
740	19	0	0	4	1	2	3	1	1	2	#NULL!		#NULL!	#NULL!	#NULL!	2017-11-03	19	1	2017-12-13	0	0	0	0	0	0	#NULL!	0	#NULL!	#NULL!	0	0	#NULL!	0	0	0	0	0	0	0	#NULL!	#NULL!	#NULL!	#NULL!	#NULL!	3	3.22	8	2.38	0
739	18	1	0	4	1	2	1	3	1	2	#NULL!		#NULL!	#NULL!	#NULL!	2017-11-03	9	0	2017-12-13	0	0	0	0	0	0	#NULL!	0	#NULL!	#NULL!	0	0	#NULL!	0	0	0	0	0	0	0	#NULL!	#NULL!	#NULL!	#NULL!	#NULL!	2	23.65	8	1.72	0
738	19	0	0	4	1	2	3	3	1	2	#NULL!		#NULL!	#NULL!	#NULL!	2017-11-03	11	0	2017-12-13	0	0	0	0	0	0	#NULL!	0	#NULL!	#NULL!	0	0	#NULL!	0	0	0	0	0	0	0	#NULL!	#NULL!	#NULL!	#NULL!	#NULL!	2	23.65	8	2.38	0
737	19	0	0	2	1	4	4	1	1	1	#NULL!		2	0	9	2017-11-03	3	0	2017-12-13	0	0	0	1	0	0	#NULL!	0	#NULL!	#NULL!	0	0	#NULL!	0	0	0	0	0	0	0	#NULL!	#NULL!	#NULL!	#NULL!	#NULL!	1	1.43	8	2.38	0
736	19	0	0	4	1	3	2	1	1	1	2		2	0	14	2017-11-03	12	0	2017-12-13	0	0	0	1	0	0	#NULL!	0	#NULL!	#NULL!	0	0	#NULL!	0	0	0	0	0	0	0	#NULL!	#NULL!	#NULL!	#NULL!	#NULL!	2	23.65	8	2.38	0
735	18	0	0	4	1	3	3	3	1	2	#NULL!		#NULL!	#NULL!	#NULL!	2017-11-03	22	2	2017-12-13	0	0	0	0	0	0	#NULL!	0	#NULL!	#NULL!	0	0	#NULL!	0	0	0	0	0	0	0	#NULL!	#NULL!	#NULL!	#NULL!	#NULL!	4	1.36	8	2.38	0
734	19	1	0	4	1	3	2	3	1	3	#NULL!		#NULL!	#NULL!	#NULL!	2017-11-03	9	0	2017-12-13	0	0	0	0	1	0	#NULL!	0	#NULL!	#NULL!	0	0	#NULL!	0	0	0	0	0	0	0	#NULL!	#NULL!	#NULL!	#NULL!	#NULL!	2	23.65	8	1.72	0
733	19	1	0	2	1	#NULL!	#NULL!	#NULL!	#NULL!	2	#NULL!		#NULL!	#NULL!	#NULL!	2017-11-03	19	1	2017-12-13	0	0	0	0	0	0	#NULL!	0	#NULL!	#NULL!	0	0	#NULL!	0	0	0	0	0	0	0	#NULL!	#NULL!	#NULL!	#NULL!	#NULL!	3	3.22	8	1.72	0
732	18	1	0	2	1	3	3	2	1	2	#NULL!		#NULL!	#NULL!	#NULL!	2017-11-03	25	2	2017-12-13	0	0	0	0	0	0	#NULL!	0	#NULL!	#NULL!	0	0	#NULL!	0	0	0	0	0	0	0	#NULL!	#NULL!	#NULL!	#NULL!	#NULL!	4	1.36	8	1.72	0
731	18	1	0	1	1	3	3	3	1	3	#NULL!		#NULL!	#NULL!	#NULL!	2017-11-09	4	0	2017-12-13	0	0	0	0	0	0	#NULL!	0	#NULL!	#NULL!	0	0	#NULL!	0	0	0	0	0	0	0	#NULL!	#NULL!	#NULL!	#NULL!	#NULL!	2	23.65	8	1.72	0
730	19	1	0	2	1	1	3	2	1	2	2		#NULL!	#NULL!	#NULL!	2017-11-09	1	0	2017-12-13	0	0	0	0	0	0	#NULL!	0	#NULL!	#NULL!	0	0	#NULL!	0	0	0	0	0	0	0	#NULL!	#NULL!	#NULL!	#NULL!	#NULL!	1	1.43	8	1.72	0
729	18	1	0	3	1	1	1	3	1	1	2		2	0	8	2017-11-09	11	0	2017-12-13	1	0	0	1	3	0	#NULL!	0	#NULL!	#NULL!	0	0	#NULL!	0	0	0	0	0	0	0	#NULL!	#NULL!	#NULL!	#NULL!	#NULL!	2	23.65	8	1.72	0
728	18	1	0	1	1	1	4	2	1	2	2		#NULL!	#NULL!	#NULL!	2017-11-09	14	1	2017-12-13	0	0	0	0	0	0	#NULL!	0	#NULL!	#NULL!	0	0	#NULL!	0	0	0	0	0	0	0	#NULL!	#NULL!	#NULL!	#NULL!	#NULL!	3	3.22	8	1.72	0
727	18	0	0	2	1	#NULL!	2	3	1	1	1	B	2	0	6	2017-11-06	7	0	2017-12-07	0	0	0	1	0	0	#NULL!	0	#NULL!	#NULL!	1	0	#NULL!	0	0	0	0	0	0	0	#NULL!	#NULL!	#NULL!	#NULL!	#NULL!	1	1.43	17	2.38	0
726	20	0	0	4	1	3	3	3	1	1	1	A	2	1	13	2017-11-06	9	0	2017-12-07	0	0	0	1	0	0	#NULL!	0	#NULL!	#NULL!	0	0	#NULL!	0	0	0	0	0	0	0	#NULL!	#NULL!	#NULL!	#NULL!	#NULL!	1	1.43	17	2.38	0
725	19	1	1	2	1	1	1	3	1	3	1	C	#NULL!	#NULL!	#NULL!	2017-11-06	23	2	2017-12-07	0	0	0	1	0	0	#NULL!	0	#NULL!	#NULL!	1	0	#NULL!	0	0	0	0	0	0	0	#NULL!	#NULL!	#NULL!	#NULL!	#NULL!	4	1.36	17	1.72	0
724	18	0	0	2	1	4	2	3	1	2	2		#NULL!	#NULL!	#NULL!	2017-11-06	3	0	2017-12-07	0	0	0	0	0	0	#NULL!	0	#NULL!	#NULL!	0	0	#NULL!	0	0	0	0	0	0	0	#NULL!	#NULL!	#NULL!	#NULL!	#NULL!	1	1.43	17	2.38	0
723	19	0	0	4	1	2	2	3	1	1	1	?	2	0	12	2017-11-06	12	0	2017-12-07	0	0	0	1	0	0	#NULL!	0	#NULL!	#NULL!	0	0	#NULL!	0	0	0	0	0	0	0	#NULL!	#NULL!	#NULL!	#NULL!	#NULL!	1	1.43	17	2.38	0
722	19	0	0	3	1	2	2	3	1	3	2		#NULL!	#NULL!	#NULL!	2017-11-06	15	1	2017-12-07	0	0	0	0	0	0	#NULL!	0	#NULL!	#NULL!	0	0	#NULL!	0	0	0	0	0	0	0	#NULL!	#NULL!	#NULL!	#NULL!	#NULL!	3	3.22	17	2.38	0
721	18	1	0	4	1	2	3	3	1	3	1	C	#NULL!	#NULL!	#NULL!	2017-11-06	10	0	2017-12-07	0	0	0	0	3	2	0.33	0	#NULL!	0	0	0	#NULL!	1	1	1	0	2	0	2	18	3	5	3	0	1	1.43	17	1.72	2
720	19	0	1	4	1	2	2	3	1	1	1	A	2	0	12	2017-11-06	#NULL!	0	2017-12-07	0	0	0	1	0	0	#NULL!	0	#NULL!	#NULL!	1	0	#NULL!	0	0	0	0	0	0	0	#NULL!	#NULL!	#NULL!	#NULL!	#NULL!	2	23.65	17	2.38	0
719	19	0	0	4	1	3	3	3	1	2	2		#NULL!	#NULL!	#NULL!	2017-11-06	13	0	2017-12-07	0	0	0	0	0	0	#NULL!	0	#NULL!	#NULL!	0	0	#NULL!	0	0	0	0	0	0	0	#NULL!	#NULL!	#NULL!	#NULL!	#NULL!	3	3.22	17	2.38	0
718	20	0	0	4	1	2	2	3	1	1	1	?	2	0	8	2017-11-06	4	0	2017-12-07	0	0	0	1	0	0	#NULL!	0	#NULL!	#NULL!	0	0	#NULL!	0	0	0	0	0	0	0	#NULL!	#NULL!	#NULL!	#NULL!	#NULL!	1	1.43	17	2.38	0
717	18	1	0	1	1	3	3	3	1	2	2		#NULL!	#NULL!	#NULL!	2017-11-06	25	2	2017-12-07	0	0	0	0	2	0	#NULL!	0	#NULL!	#NULL!	0	0	#NULL!	0	0	0	0	0	0	0	#NULL!	#NULL!	#NULL!	#NULL!	#NULL!	4	1.36	17	1.72	0
716	18	0	0	4	1	1	2	4	2	1	1	A	2	0	3	2017-11-06	14	1	2017-12-07	0	0	0	1	0	0	#NULL!	0	#NULL!	#NULL!	1	0	#NULL!	0	0	0	0	0	0	0	#NULL!	#NULL!	#NULL!	#NULL!	#NULL!	3	3.22	17	2.38	0
715	19	1	0	4	1	1	1	5	2	1	1	A	#NULL!	#NULL!	#NULL!	2017-11-06	26	2	2017-12-07	0	0	0	0	0	0	#NULL!	0	#NULL!	#NULL!	0	0	#NULL!	0	0	0	0	0	0	0	#NULL!	#NULL!	#NULL!	#NULL!	#NULL!	4	1.36	17	1.72	0
714	20	0	0	4	1	1	1	4	2	1	1	C	2	1	7	2017-11-06	0	0	2017-12-07	1	0	0	1	0	0	#NULL!	0	#NULL!	#NULL!	0	0	#NULL!	0	0	0	0	0	0	0	#NULL!	#NULL!	#NULL!	#NULL!	#NULL!	1	1.43	17	2.38	0
713	18	1	0	3	1	4	3	3	1	2	2		#NULL!	#NULL!	#NULL!	2017-11-06	4	0	2017-12-07	0	0	0	0	0	0	#NULL!	0	#NULL!	#NULL!	0	0	#NULL!	0	0	0	0	0	0	0	#NULL!	#NULL!	#NULL!	#NULL!	#NULL!	1	1.43	17	1.72	0
712	18	0	0	2	1	3	3	4	2	1	1	C	2	0	13	2017-11-06	1	0	2017-12-07	0	0	0	1	1	0	#NULL!	0	#NULL!	#NULL!	1	0	#NULL!	0	0	0	0	0	0	0	#NULL!	#NULL!	#NULL!	#NULL!	#NULL!	1	1.43	17	2.38	0
711	21	0	0	2	1	2	2	3	1	3	2		#NULL!	#NULL!	#NULL!	2017-11-06	19	1	2017-12-07	0	0	0	0	0	0	#NULL!	0	#NULL!	#NULL!	0	0	#NULL!	0	0	0	0	0	0	0	#NULL!	#NULL!	#NULL!	#NULL!	#NULL!	3	3.22	17	2.38	0
710	20	1	1	3	1	3	2	3	1	2	2		#NULL!	#NULL!	#NULL!	2017-11-06	13	0	2017-12-07	0	0	0	0	3	2	1	0	2	0	0	0	#NULL!	1	0	0	0	2	0	0	17	1	4	3	0	3	3.22	17	1.72	2
709	18	1	0	3	1	3	3	3	1	2	2		#NULL!	#NULL!	#NULL!	2017-11-06	5	0	2017-12-07	0	0	0	0	0	0	#NULL!	0	#NULL!	#NULL!	0	0	#NULL!	0	0	0	0	0	0	0	#NULL!	#NULL!	#NULL!	#NULL!	#NULL!	1	1.43	17	1.72	0
708	19	1	0	4	1	3	2	3	1	2	2		#NULL!	#NULL!	#NULL!	2017-11-06	21	2	2017-12-07	0	0	0	0	0	0	#NULL!	0	#NULL!	#NULL!	0	0	#NULL!	0	0	0	0	0	0	0	#NULL!	#NULL!	#NULL!	#NULL!	#NULL!	4	1.36	17	1.72	0
707	18	0	0	2	1	2	3	3	1	2	2		#NULL!	#NULL!	#NULL!	2017-11-06	20	2	2017-12-07	0	0	0	0	0	0	#NULL!	0	#NULL!	#NULL!	0	0	#NULL!	0	0	0	0	0	0	0	#NULL!	#NULL!	#NULL!	#NULL!	#NULL!	4	1.36	17	2.38	0
706	18	1	0	3	1	1	4	4	2	2	2		#NULL!	#NULL!	#NULL!	2017-11-07	20	2	2017-12-11	1	0	0	1	5	1	0.5	0	1	0	1	0	#NULL!	1	0	0	0	1	0	0	17	1	4	3	0	4	1.36	12	1.72	1
705	18	1	0	4	1	#NULL!	#NULL!	#NULL!	#NULL!	2	#NULL!		#NULL!	#NULL!	#NULL!	2017-11-07	34	3	2017-12-11	0	0	0	0	0	0	#NULL!	0	#NULL!	#NULL!	0	0	#NULL!	0	0	0	0	0	0	0	#NULL!	#NULL!	#NULL!	#NULL!	#NULL!	5	1.35	12	1.72	0
704	18	0	0	4	1	#NULL!	#NULL!	#NULL!	#NULL!	2	#NULL!		#NULL!	#NULL!	#NULL!	2017-11-07	23	2	2017-12-11	0	0	0	0	0	0	#NULL!	0	#NULL!	#NULL!	0	0	#NULL!	0	0	0	0	0	0	0	#NULL!	#NULL!	#NULL!	#NULL!	#NULL!	4	1.36	12	2.38	0
703	17	1	0	3	1	2	1	3	1	2	#NULL!		#NULL!	#NULL!	#NULL!	2017-11-07	26	2	2017-12-11	1	0	0	1	0	0	#NULL!	0	#NULL!	#NULL!	0	0	#NULL!	0	0	0	0	0	0	0	#NULL!	#NULL!	#NULL!	#NULL!	#NULL!	4	1.36	12	1.72	0
702	19	0	0	1	1	3	3	4	2	2	#NULL!		#NULL!	#NULL!	#NULL!	2017-11-07	9	0	2017-12-11	0	0	0	0	5	1	1	0	#NULL!	0	0	0	#NULL!	1	0	0	0	1	0	0	18	1	5	3	0	1	1.43	12	2.38	1
701	18	1	0	1	1	#NULL!	#NULL!	#NULL!	#NULL!	2	#NULL!		#NULL!	#NULL!	#NULL!	2017-11-07	8	0	2017-12-11	0	0	0	0	5	1	0.5	0	#NULL!	0	0	0	#NULL!	1	0	0	0	1	0	0	16	1	4	3	0	1	1.43	12	1.72	1
700	18	1	0	2	1	3	2	4	2	2	#NULL!		#NULL!	#NULL!	#NULL!	2017-11-07	22	2	2017-12-11	0	0	0	0	0	0	#NULL!	0	#NULL!	#NULL!	0	0	#NULL!	0	0	0	0	0	0	0	#NULL!	#NULL!	#NULL!	#NULL!	#NULL!	4	1.36	12	1.72	0
699	19	0	0	1	1	4	4	3	1	2	#NULL!		#NULL!	#NULL!	#NULL!	2017-11-07	21	2	2017-12-11	0	0	0	0	0	0	#NULL!	0	#NULL!	#NULL!	0	0	#NULL!	0	0	0	0	0	0	0	#NULL!	#NULL!	#NULL!	#NULL!	#NULL!	4	1.36	12	2.38	0
698	18	0	0	1	1	3	3	3	1	3	#NULL!		#NULL!	#NULL!	#NULL!	2017-11-07	19	1	2017-12-11	0	0	0	0	0	0	#NULL!	0	#NULL!	#NULL!	0	0	#NULL!	0	0	0	0	0	0	0	#NULL!	#NULL!	#NULL!	#NULL!	#NULL!	3	3.22	12	2.38	0
697	19	1	0	2	1	4	2	3	1	2	#NULL!		#NULL!	#NULL!	#NULL!	2017-11-07	22	2	2017-12-11	0	0	0	0	0	0	#NULL!	0	#NULL!	#NULL!	0	0	#NULL!	0	0	0	0	0	0	0	#NULL!	#NULL!	#NULL!	#NULL!	#NULL!	4	1.36	12	1.72	0
696	21	0	0	4	1	#NULL!	#NULL!	#NULL!	#NULL!	2	#NULL!		#NULL!	#NULL!	#NULL!	2017-11-07	29	3	2017-12-11	0	1	1	1	0	0	#NULL!	4	1	2	0	1	2	1	0	1	1	1	1	1	19	1	5	4	0	5	1.35	12	2.38	1
695	19	0	0	1	1	4	4	3	1	2	#NULL!		#NULL!	#NULL!	#NULL!	2017-11-07	9	0	2017-12-11	0	0	0	0	0	0	#NULL!	0	#NULL!	#NULL!	0	0	#NULL!	0	0	0	0	0	0	0	#NULL!	#NULL!	#NULL!	#NULL!	#NULL!	1	1.43	12	2.38	0
694	18	1	0	3	1	3	2	3	1	1	#NULL!		2	0	13	2017-11-07	2	0	2017-12-11	1	0	0	1	0	0	#NULL!	0	#NULL!	#NULL!	1	0	#NULL!	0	0	0	0	0	0	0	#NULL!	#NULL!	#NULL!	#NULL!	#NULL!	1	1.43	12	1.72	0
693	19	1	0	3	1	3	2	3	1	3	#NULL!		#NULL!	#NULL!	#NULL!	2017-11-07	23	2	2017-12-11	0	0	0	0	0	0	#NULL!	0	#NULL!	#NULL!	0	0	#NULL!	0	0	0	0	0	0	0	#NULL!	#NULL!	#NULL!	#NULL!	#NULL!	4	1.36	12	1.72	0
692	19	0	0	4	1	#NULL!	#NULL!	#NULL!	#NULL!	2	#NULL!		#NULL!	#NULL!	#NULL!	2017-11-07	22	2	2017-12-11	0	0	0	0	0	0	#NULL!	0	#NULL!	#NULL!	0	0	#NULL!	0	0	0	0	0	0	0	#NULL!	#NULL!	#NULL!	#NULL!	#NULL!	4	1.36	12	2.38	0
691	18	0	0	3	1	3	4	3	1	2	#NULL!		#NULL!	#NULL!	#NULL!	2017-11-07	20	2	2017-12-11	0	0	0	0	0	0	#NULL!	0	#NULL!	#NULL!	0	0	#NULL!	0	0	0	0	0	0	0	#NULL!	#NULL!	#NULL!	#NULL!	#NULL!	4	1.36	12	2.38	0
690	19	1	1	4	1	3	2	5	2	3	#NULL!		#NULL!	#NULL!	#NULL!	2017-11-07	26	2	2017-12-11	0	0	0	1	1	0	#NULL!	0	#NULL!	#NULL!	1	0	#NULL!	0	0	0	0	0	0	0	#NULL!	#NULL!	#NULL!	#NULL!	#NULL!	4	1.36	12	1.72	0
689	18	1	0	2	1	2	2	3	1	2	#NULL!		#NULL!	#NULL!	#NULL!	2017-11-07	19	1	2017-12-11	0	0	0	0	0	0	#NULL!	0	#NULL!	#NULL!	0	0	#NULL!	0	0	0	0	0	0	0	#NULL!	#NULL!	#NULL!	#NULL!	#NULL!	3	3.22	12	1.72	0
688	18	0	0	3	1	1	1	3	1	1	#NULL!		2	0	3	2017-11-07	8	0	2017-12-11	0	0	0	1	0	0	#NULL!	0	#NULL!	#NULL!	0	0	#NULL!	0	0	0	0	0	0	0	#NULL!	#NULL!	#NULL!	#NULL!	#NULL!	1	1.43	12	2.38	0
687	19	0	0	4	1	3	2	3	1	2	#NULL!		#NULL!	#NULL!	#NULL!	2017-11-07	28	2	2017-12-11	0	1	1	1	0	0	#NULL!	0	#NULL!	#NULL!	0	0	#NULL!	0	0	0	0	0	0	0	#NULL!	#NULL!	#NULL!	#NULL!	#NULL!	4	1.36	12	2.38	0
686	19	0	0	3	1	4	4	2	1	2	#NULL!		#NULL!	#NULL!	#NULL!	2017-11-07	4	0	2017-12-11	0	0	0	0	0	0	#NULL!	0	#NULL!	#NULL!	0	0	#NULL!	0	0	0	0	0	0	0	#NULL!	#NULL!	#NULL!	#NULL!	#NULL!	1	1.43	12	2.38	0
685	20	1	0	1	1	#NULL!	#NULL!	#NULL!	#NULL!	1	#NULL!		#NULL!	#NULL!	#NULL!	2017-11-07	11	0	2017-12-11	0	0	0	0	0	0	#NULL!	0	#NULL!	#NULL!	0	0	#NULL!	0	0	0	0	0	0	0	#NULL!	#NULL!	#NULL!	#NULL!	#NULL!	1	1.43	12	1.72	0
684	18	1	0	2	1	3	3	3	1	2	#NULL!		#NULL!	#NULL!	#NULL!	2017-11-07	21	2	2017-12-11	0	0	0	0	1	0	#NULL!	0	#NULL!	#NULL!	0	0	#NULL!	0	0	0	0	0	0	0	#NULL!	#NULL!	#NULL!	#NULL!	#NULL!	4	1.36	12	1.72	0
683	18	0	0	1	1	4	4	2	1	2	#NULL!		#NULL!	#NULL!	#NULL!	2017-11-07	10	0	2017-12-11	0	0	0	0	0	0	#NULL!	0	#NULL!	#NULL!	0	0	#NULL!	0	0	0	0	0	0	0	#NULL!	#NULL!	#NULL!	#NULL!	#NULL!	1	1.43	12	2.38	0
682	17	1	0	4	1	3	2	3	1	2	#NULL!		#NULL!	#NULL!	#NULL!	2017-11-07	23	2	2017-12-11	0	0	0	0	0	0	#NULL!	0	#NULL!	#NULL!	0	0	#NULL!	0	0	0	0	0	0	0	#NULL!	#NULL!	#NULL!	#NULL!	#NULL!	4	1.36	12	1.72	0
681	19	1	0	2	1	2	3	2	1	2	#NULL!		#NULL!	#NULL!	#NULL!	2017-11-07	19	1	2017-12-11	0	0	0	0	0	0	#NULL!	0	#NULL!	#NULL!	0	0	#NULL!	0	0	0	0	0	0	0	#NULL!	#NULL!	#NULL!	#NULL!	#NULL!	3	3.22	12	1.72	0
680	18	1	0	4	1	3	2	2	1	3	#NULL!		#NULL!	#NULL!	#NULL!	2017-11-07	7	0	2017-12-11	0	0	0	0	0	0	#NULL!	0	#NULL!	#NULL!	0	0	#NULL!	0	0	0	0	0	0	0	#NULL!	#NULL!	#NULL!	#NULL!	#NULL!	1	1.43	12	1.72	0
679	18	0	0	2	1	4	3	3	1	1	#NULL!		2	1	12	2017-11-07	6	0	2017-12-11	0	0	0	1	0	0	#NULL!	0	#NULL!	#NULL!	0	0	#NULL!	0	0	0	0	0	0	0	#NULL!	#NULL!	#NULL!	#NULL!	#NULL!	1	1.43	12	2.38	0
678	18	1	1	2	1	3	3	3	1	2	#NULL!		#NULL!	#NULL!	#NULL!	2017-11-07	30	3	2017-12-11	0	0	0	0	0	0	#NULL!	0	#NULL!	#NULL!	0	0	#NULL!	0	0	0	0	0	0	0	#NULL!	#NULL!	#NULL!	#NULL!	#NULL!	5	1.35	12	1.72	0
677	18	0	0	1	1	1	2	3	1	2	2		#NULL!	#NULL!	#NULL!	2017-11-07	17	1	2017-12-11	0	0	0	0	4	1	2	0	1	0	0	0	#NULL!	1	1	0	0	1	0	0	17	4	4	3	0	3	3.22	12	2.38	1
676	18	1	0	4	1	1	2	2	1	2	2		#NULL!	#NULL!	#NULL!	2017-11-07	17	1	2017-12-11	1	0	0	0	0	0	#NULL!	0	#NULL!	#NULL!	0	0	#NULL!	0	0	0	0	0	0	0	#NULL!	#NULL!	#NULL!	#NULL!	#NULL!	3	3.22	12	1.72	0
675	19	0	0	2	1	#NULL!	#NULL!	#NULL!	#NULL!	3	#NULL!		#NULL!	#NULL!	#NULL!	2017-11-07	12	0	2017-12-11	0	0	0	0	0	0	#NULL!	0	#NULL!	#NULL!	0	0	#NULL!	0	0	0	0	0	0	0	#NULL!	#NULL!	#NULL!	#NULL!	#NULL!	1	1.43	12	2.38	0
674	18	1	0	2	1	1	4	3	1	2	2		#NULL!	#NULL!	#NULL!	2017-11-07	20	2	2017-12-11	0	0	0	0	0	0	#NULL!	0	#NULL!	#NULL!	0	0	#NULL!	0	0	0	0	0	0	0	#NULL!	#NULL!	#NULL!	#NULL!	#NULL!	4	1.36	12	1.72	0
673	20	0	0	4	1	#NULL!	#NULL!	#NULL!	#NULL!	2	#NULL!		#NULL!	#NULL!	#NULL!	2017-11-07	28	2	2017-12-11	0	0	0	0	0	0	#NULL!	0	#NULL!	#NULL!	0	0	#NULL!	0	0	0	0	0	0	0	#NULL!	#NULL!	#NULL!	#NULL!	#NULL!	4	1.36	12	2.38	0
672	18	1	0	2	1	3	4	3	1	2	#NULL!		#NULL!	#NULL!	#NULL!	2017-11-07	18	1	2017-12-11	0	0	0	0	0	0	#NULL!	0	#NULL!	#NULL!	0	0	#NULL!	0	0	0	0	0	0	0	#NULL!	#NULL!	#NULL!	#NULL!	#NULL!	3	3.22	12	1.72	0
671	18	1	1	4	1	2	1	4	2	2	#NULL!		#NULL!	#NULL!	#NULL!	2017-11-07	24	2	2017-12-11	0	0	0	0	0	0	#NULL!	0	#NULL!	#NULL!	0	0	#NULL!	0	0	0	0	0	0	0	#NULL!	#NULL!	#NULL!	#NULL!	#NULL!	4	1.36	12	1.72	0
670	18	1	0	1	1	4	4	1	1	2	2		#NULL!	#NULL!	#NULL!	2017-11-07	29	3	2017-12-08	0	0	0	0	5	1	3	6	3	2	0	1	3	1	0	1	1	1	1	1	12	1	2	1	0	5	1.35	13	1.72	1
669	18	1	0	3	1	#NULL!	#NULL!	#NULL!	#NULL!	2	#NULL!		#NULL!	#NULL!	#NULL!	2017-11-07	1	0	2017-12-08	0	0	0	0	4	0	#NULL!	0	#NULL!	#NULL!	0	0	#NULL!	0	0	0	0	0	0	0	#NULL!	#NULL!	#NULL!	#NULL!	#NULL!	1	1.43	13	1.72	0
668	18	1	0	3	1	1	1	3	1	2	1	C	#NULL!	#NULL!	#NULL!	2017-11-07	20	2	2017-12-08	0	0	0	1	0	0	#NULL!	0	#NULL!	#NULL!	1	0	#NULL!	0	0	0	0	0	0	0	#NULL!	#NULL!	#NULL!	#NULL!	#NULL!	4	1.36	13	1.72	0
667	18	1	0	3	1	1	1	4	2	2	1	B	#NULL!	#NULL!	#NULL!	2017-11-07	19	1	2017-12-08	0	0	0	0	1	0	#NULL!	0	#NULL!	#NULL!	0	0	#NULL!	0	0	0	0	0	0	0	#NULL!	#NULL!	#NULL!	#NULL!	#NULL!	3	3.22	13	1.72	0
666	19	1	0	2	1	#NULL!	#NULL!	#NULL!	#NULL!	3	#NULL!		#NULL!	#NULL!	#NULL!	2017-11-07	19	1	2017-12-08	0	0	0	0	0	0	#NULL!	0	#NULL!	#NULL!	0	0	#NULL!	0	0	0	0	0	0	0	#NULL!	#NULL!	#NULL!	#NULL!	#NULL!	3	3.22	13	1.72	0
665	19	1	0	3	1	1	1	4	2	2	1		#NULL!	#NULL!	#NULL!	2017-11-07	20	2	2017-12-08	0	0	0	0	0	0	#NULL!	0	#NULL!	#NULL!	0	0	#NULL!	0	0	0	0	0	0	0	#NULL!	#NULL!	#NULL!	#NULL!	#NULL!	4	1.36	13	1.72	0
664	19	1	1	3	1	3	2	3	1	3	2		#NULL!	#NULL!	#NULL!	2017-11-07	11	0	2017-12-08	0	0	0	0	0	0	#NULL!	0	#NULL!	#NULL!	0	0	#NULL!	0	0	0	0	0	0	0	#NULL!	#NULL!	#NULL!	#NULL!	#NULL!	2	23.65	13	1.72	0
663	20	1	1	3	1	2	1	3	1	1	1	A	2	0	12	2017-11-07	18	1	2017-12-08	0	0	0	1	1	0	#NULL!	0	#NULL!	#NULL!	0	0	#NULL!	0	0	0	0	0	0	0	#NULL!	#NULL!	#NULL!	#NULL!	#NULL!	3	3.22	13	1.72	0
662	18	1	0	2	1	3	2	3	1	2	2		#NULL!	#NULL!	#NULL!	2017-11-07	27	2	2017-12-08	0	0	0	0	2	2	0.5	0	2	0	0	0	#NULL!	1	1	1	0	2	0	2	17	2	4	3	0	4	1.36	13	1.72	2
661	19	1	0	2	1	2	1	4	2	3	1	C	#NULL!	#NULL!	#NULL!	2017-11-07	22	2	2017-12-08	0	0	0	0	0	0	#NULL!	0	#NULL!	#NULL!	0	0	#NULL!	0	0	0	0	0	0	0	#NULL!	#NULL!	#NULL!	#NULL!	#NULL!	4	1.36	13	1.72	0
660	19	0	0	2	1	4	4	3	1	2	2		#NULL!	#NULL!	#NULL!	2017-11-07	5	0	2017-12-08	0	0	0	0	1	0	#NULL!	0	#NULL!	#NULL!	0	0	#NULL!	0	0	0	0	0	0	0	#NULL!	#NULL!	#NULL!	#NULL!	#NULL!	1	1.43	13	2.38	0
659	19	1	0	2	1	#NULL!	#NULL!	#NULL!	#NULL!	2	#NULL!		#NULL!	#NULL!	#NULL!	2017-11-07	14	1	2017-12-08	0	0	0	0	0	0	#NULL!	0	#NULL!	#NULL!	0	0	#NULL!	0	0	0	0	0	0	0	#NULL!	#NULL!	#NULL!	#NULL!	#NULL!	3	3.22	13	1.72	0
658	18	1	0	2	1	#NULL!	#NULL!	#NULL!	#NULL!	2	#NULL!		#NULL!	#NULL!	#NULL!	2017-11-07	24	2	2017-12-08	0	1	0	1	0	0	#NULL!	0	#NULL!	#NULL!	0	0	#NULL!	0	0	0	0	0	0	0	#NULL!	#NULL!	#NULL!	#NULL!	#NULL!	4	1.36	13	1.72	0
657	18	1	0	3	1	2	3	5	2	2	1	A	#NULL!	#NULL!	#NULL!	2017-11-07	20	2	2017-12-08	1	0	0	1	0	0	#NULL!	0	#NULL!	#NULL!	1	0	#NULL!	0	0	0	0	0	0	0	#NULL!	#NULL!	#NULL!	#NULL!	#NULL!	4	1.36	13	1.72	0
656	18	1	0	1	1	4	4	3	1	2	2		#NULL!	#NULL!	#NULL!	2017-11-07	20	2	2017-12-08	0	0	0	0	0	0	#NULL!	0	#NULL!	#NULL!	1	0	#NULL!	0	0	0	0	0	0	0	#NULL!	#NULL!	#NULL!	#NULL!	#NULL!	4	1.36	13	1.72	0
655	19	0	0	3	1	3	3	3	1	1	2		2	1	15	2017-11-07	12	0	2017-12-08	0	0	0	1	0	0	#NULL!	0	#NULL!	#NULL!	1	0	#NULL!	0	0	0	0	0	0	0	#NULL!	#NULL!	#NULL!	#NULL!	#NULL!	2	23.65	13	2.38	0
654	18	1	1	3	1	3	3	3	1	2	2		#NULL!	#NULL!	#NULL!	2017-11-07	22	2	2017-12-08	0	0	0	0	0	0	#NULL!	0	#NULL!	#NULL!	0	0	#NULL!	0	0	0	0	0	0	0	#NULL!	#NULL!	#NULL!	#NULL!	#NULL!	4	1.36	13	1.72	0
653	18	0	0	1	1	3	2	1	1	3	2		#NULL!	#NULL!	#NULL!	2017-11-07	16	1	2017-12-08	0	0	0	0	0	0	#NULL!	0	#NULL!	#NULL!	0	0	#NULL!	0	0	0	0	0	0	0	#NULL!	#NULL!	#NULL!	#NULL!	#NULL!	3	3.22	13	2.38	0
652	18	1	1	1	1	3	2	2	1	2	2		#NULL!	#NULL!	#NULL!	2017-11-07	19	1	2017-12-08	0	0	0	0	0	0	#NULL!	0	#NULL!	#NULL!	0	0	#NULL!	0	0	0	0	0	0	0	#NULL!	#NULL!	#NULL!	#NULL!	#NULL!	3	3.22	13	1.72	0
651	18	1	0	2	1	4	4	3	1	3	2		#NULL!	#NULL!	#NULL!	2017-11-07	25	2	2017-12-08	0	0	0	0	0	0	#NULL!	0	#NULL!	#NULL!	0	0	#NULL!	0	0	0	0	0	0	0	#NULL!	#NULL!	#NULL!	#NULL!	#NULL!	4	1.36	13	1.72	0
650	18	1	0	3	1	4	3	4	2	2	2		#NULL!	#NULL!	#NULL!	2017-11-07	10	0	2017-12-08	0	0	0	0	0	0	#NULL!	0	#NULL!	#NULL!	0	0	#NULL!	0	0	0	0	0	0	0	#NULL!	#NULL!	#NULL!	#NULL!	#NULL!	2	23.65	13	1.72	0
649	17	1	0	3	1	#NULL!	#NULL!	#NULL!	#NULL!	3	#NULL!		#NULL!	#NULL!	#NULL!	2017-11-07	15	1	2017-12-08	0	0	0	0	0	0	#NULL!	0	#NULL!	#NULL!	0	0	#NULL!	0	0	0	0	0	0	0	#NULL!	#NULL!	#NULL!	#NULL!	#NULL!	3	3.22	13	1.72	0
648	18	1	0	3	1	1	1	3	1	3	2		#NULL!	#NULL!	#NULL!	2017-11-07	6	0	2017-12-08	1	0	0	0	0	0	#NULL!	0	#NULL!	#NULL!	0	0	#NULL!	0	0	0	0	0	0	0	#NULL!	#NULL!	#NULL!	#NULL!	#NULL!	1	1.43	13	1.72	0
647	18	1	0	4	1	1	1	4	2	1	1	A	2	0	15	2017-11-07	17	1	2017-12-08	0	0	0	1	1	0	#NULL!	0	#NULL!	#NULL!	1	0	#NULL!	0	0	0	0	0	0	0	#NULL!	#NULL!	#NULL!	#NULL!	#NULL!	3	3.22	13	1.72	0
646	18	1	0	3	1	3	2	3	1	2	1	B	#NULL!	#NULL!	#NULL!	2017-11-07	18	1	2017-12-08	1	0	0	1	0	0	#NULL!	0	#NULL!	#NULL!	1	0	#NULL!	0	0	0	0	0	0	0	#NULL!	#NULL!	#NULL!	#NULL!	#NULL!	3	3.22	13	1.72	0
645	18	0	0	4	1	2	2	4	2	2	1	C	#NULL!	#NULL!	#NULL!	2017-11-07	16	1	2017-12-08	0	0	0	0	0	0	#NULL!	0	#NULL!	#NULL!	0	0	#NULL!	0	0	0	0	0	0	0	#NULL!	#NULL!	#NULL!	#NULL!	#NULL!	3	3.22	13	2.38	0
644	20	1	1	3	1	2	1	4	2	1	1	A	2	0	8	2017-11-07	5	0	2017-12-08	0	0	0	1	0	0	#NULL!	0	#NULL!	#NULL!	1	0	#NULL!	0	0	0	0	0	0	0	#NULL!	#NULL!	#NULL!	#NULL!	#NULL!	1	1.43	13	1.72	0
643	19	1	0	2	1	4	4	2	1	2	2		#NULL!	#NULL!	#NULL!	2017-11-07	13	0	2017-12-05	0	0	0	0	0	0	#NULL!	0	#NULL!	#NULL!	0	0	#NULL!	0	0	0	0	0	0	0	#NULL!	#NULL!	#NULL!	#NULL!	#NULL!	3	3.22	19	1.72	0
642	19	0	0	4	1	1	1	3	1	2	#NULL!		#NULL!	#NULL!	#NULL!	2017-11-07	23	2	2017-12-05	0	0	0	0	3	2	0.5	1	#NULL!	1	0	0	#NULL!	1	0	0	0	2	0	0	18	1	5	3	0	4	1.36	19	2.38	2
641	22	1	0	4	1	4	1	1	1	1	2		2	0	14	2017-11-07	6	0	2017-12-05	0	0	0	1	0	0	#NULL!	0	#NULL!	#NULL!	0	0	#NULL!	0	0	0	0	0	0	0	#NULL!	#NULL!	#NULL!	#NULL!	#NULL!	1	1.43	19	1.72	0
640	18	1	1	4	1	3	2	4	2	1	#NULL!		1	#NULL!	#NULL!	2017-11-07	19	1	2017-12-05	0	1	1	1	3	2	4	0	1	0	0	0	#NULL!	1	1	0	0	2	0	0	17	4	4	3	0	3	3.22	19	1.72	2
639	17	0	0	4	1	3	4	2	1	2	#NULL!		#NULL!	#NULL!	#NULL!	2017-11-07	18	1	2017-12-05	0	0	0	0	4	2	0.25	0	1	0	0	0	#NULL!	1	1	1	0	2	0	2	17	3	4	3	0	3	3.22	19	2.38	2
638	18	1	0	2	1	3	2	3	1	1	1	A	2	1	12	2017-11-07	20	2	2017-12-05	0	0	0	1	0	0	#NULL!	0	#NULL!	#NULL!	0	0	#NULL!	0	0	0	0	0	0	0	#NULL!	#NULL!	#NULL!	#NULL!	#NULL!	4	1.36	19	1.72	0
637	18	1	0	3	1	2	2	3	1	3	2		#NULL!	#NULL!	#NULL!	2017-11-07	21	2	2017-12-05	0	0	0	0	1	0	#NULL!	0	#NULL!	#NULL!	0	0	#NULL!	0	0	0	0	0	0	0	#NULL!	#NULL!	#NULL!	#NULL!	#NULL!	4	1.36	19	1.72	0
636	19	1	0	4	1	2	1	4	2	3	1	B	#NULL!	#NULL!	#NULL!	2017-11-07	14	1	2017-12-05	0	0	0	0	0	0	#NULL!	0	#NULL!	#NULL!	0	0	#NULL!	0	0	0	0	0	0	0	#NULL!	#NULL!	#NULL!	#NULL!	#NULL!	3	3.22	19	1.72	0
635	19	1	0	2	1	3	3	2	1	1	2		1	#NULL!	#NULL!	2017-11-07	23	2	2017-12-05	0	0	0	1	4	1	4	2	3	1	0	2	4	1	0	1	1	1	2	1	15	1	3	2	0	4	1.36	19	1.72	1
634	18	1	0	2	1	3	3	3	1	2	1		#NULL!	#NULL!	#NULL!	2017-11-07	19	1	2017-12-05	0	0	0	0	0	0	#NULL!	0	#NULL!	#NULL!	0	0	#NULL!	0	0	0	0	0	0	0	#NULL!	#NULL!	#NULL!	#NULL!	#NULL!	3	3.22	19	1.72	0
633	20	1	0	3	1	2	1	3	1	3	1	C	#NULL!	#NULL!	#NULL!	2017-11-07	6	0	2017-12-07	0	0	0	0	2	2	0.5	0	1	0	0	0	#NULL!	1	0	0	0	2	0	0	17	1	4	3	0	1	1.43	11	1.72	2
632	18	0	0	4	1	2	1	3	1	2	2		#NULL!	#NULL!	#NULL!	2017-11-07	24	2	2017-12-07	0	0	0	0	0	0	#NULL!	0	#NULL!	#NULL!	0	0	#NULL!	0	0	0	0	0	0	0	#NULL!	#NULL!	#NULL!	#NULL!	#NULL!	4	1.36	11	2.38	0
631	17	0	0	3	1	4	4	2	1	2	2		#NULL!	#NULL!	#NULL!	2017-11-07	23	2	2017-12-07	0	0	0	0	0	0	#NULL!	0	#NULL!	#NULL!	0	0	#NULL!	0	0	0	0	0	0	0	#NULL!	#NULL!	#NULL!	#NULL!	#NULL!	4	1.36	11	2.38	0
630	18	0	0	2	1	2	2	3	1	2	2		#NULL!	#NULL!	#NULL!	2017-11-07	18	1	2017-12-07	0	0	0	0	4	1	0.33	0	1	0	0	0	#NULL!	1	0	0	0	1	0	0	17	1	4	3	0	3	3.22	11	2.38	1
629	19	1	0	4	1	3	1	3	1	1	2		2	1	1	2017-11-07	12	0	2017-12-07	0	0	0	1	0	0	#NULL!	0	#NULL!	#NULL!	0	0	#NULL!	0	0	0	0	0	0	0	#NULL!	#NULL!	#NULL!	#NULL!	#NULL!	1	1.43	11	1.72	0
628	19	1	0	3	1	4	4	3	1	2	1	?	#NULL!	#NULL!	#NULL!	2017-11-07	23	2	2017-12-07	0	0	0	0	0	0	#NULL!	0	#NULL!	#NULL!	0	0	#NULL!	0	0	0	0	0	0	0	#NULL!	#NULL!	#NULL!	#NULL!	#NULL!	4	1.36	11	1.72	0
627	18	0	0	4	1	3	3	3	1	2	2		#NULL!	#NULL!	#NULL!	2017-11-07	9	0	2017-12-07	0	0	0	0	0	0	#NULL!	0	#NULL!	#NULL!	0	0	#NULL!	0	0	0	0	0	0	0	#NULL!	#NULL!	#NULL!	#NULL!	#NULL!	1	1.43	11	2.38	0
626	19	0	0	3	1	3	3	3	1	2	2		#NULL!	#NULL!	#NULL!	2017-11-07	17	1	2017-12-07	0	0	0	0	0	0	#NULL!	0	#NULL!	#NULL!	0	0	#NULL!	0	0	0	0	0	0	0	#NULL!	#NULL!	#NULL!	#NULL!	#NULL!	3	3.22	11	2.38	0
625	19	1	0	2	1	2	4	2	1	2	2		#NULL!	#NULL!	#NULL!	2017-11-07	23	2	2017-12-07	0	0	0	0	0	0	#NULL!	0	#NULL!	#NULL!	0	0	#NULL!	0	0	0	0	0	0	0	#NULL!	#NULL!	#NULL!	#NULL!	#NULL!	4	1.36	11	1.72	0
624	18	0	0	3	1	3	3	3	1	2	1	B	#NULL!	#NULL!	#NULL!	2017-11-07	10	0	2017-12-07	1	0	0	1	0	0	#NULL!	0	#NULL!	#NULL!	1	0	#NULL!	0	0	0	0	0	0	0	#NULL!	#NULL!	#NULL!	#NULL!	#NULL!	1	1.43	11	2.38	0
623	18	1	0	4	1	2	2	3	1	3	2		#NULL!	#NULL!	#NULL!	2017-11-07	12	0	2017-12-07	1	0	0	0	0	0	#NULL!	0	#NULL!	#NULL!	0	0	#NULL!	0	0	0	0	0	0	0	#NULL!	#NULL!	#NULL!	#NULL!	#NULL!	2	23.65	11	1.72	0
622	18	0	0	2	1	4	4	2	1	2	2		#NULL!	#NULL!	#NULL!	2017-11-07	8	0	2017-12-07	0	0	0	1	0	0	#NULL!	0	#NULL!	#NULL!	1	0	#NULL!	0	0	0	0	0	0	0	#NULL!	#NULL!	#NULL!	#NULL!	#NULL!	1	1.43	11	2.38	0
621	18	1	0	2	1	4	4	3	1	1	2		#NULL!	#NULL!	#NULL!	2017-11-07	7	0	2017-12-07	0	0	0	0	0	0	#NULL!	0	#NULL!	#NULL!	0	0	#NULL!	0	0	0	0	0	0	0	#NULL!	#NULL!	#NULL!	#NULL!	#NULL!	1	1.43	11	1.72	0
620	19	1	0	4	1	2	3	4	2	2	1	A	#NULL!	#NULL!	#NULL!	2017-11-07	5	0	2017-12-07	0	0	0	1	0	0	#NULL!	0	#NULL!	#NULL!	1	0	#NULL!	0	0	0	0	0	0	0	#NULL!	#NULL!	#NULL!	#NULL!	#NULL!	1	1.43	11	1.72	0
619	17	1	0	3	1	3	2	4	2	3	1	B	#NULL!	#NULL!	#NULL!	2017-11-07	16	1	2017-12-07	1	0	0	0	0	0	#NULL!	0	#NULL!	#NULL!	0	0	#NULL!	0	0	0	0	0	0	0	#NULL!	#NULL!	#NULL!	#NULL!	#NULL!	3	3.22	11	1.72	0
618	18	1	0	1	1	4	4	1	1	1	2		2	0	9	2017-11-07	5	0	2017-12-07	0	0	0	1	0	0	#NULL!	0	#NULL!	#NULL!	0	0	#NULL!	0	0	0	0	0	0	0	#NULL!	#NULL!	#NULL!	#NULL!	#NULL!	1	1.43	11	1.72	0
617	19	1	0	1	1	3	2	3	1	2	2		#NULL!	#NULL!	#NULL!	2017-11-07	20	2	2017-12-07	0	0	0	0	0	0	#NULL!	0	#NULL!	#NULL!	0	0	#NULL!	0	0	0	0	0	0	0	#NULL!	#NULL!	#NULL!	#NULL!	#NULL!	4	1.36	11	1.72	0
616	20	0	0	4	1	3	3	3	1	3	2		#NULL!	#NULL!	#NULL!	2017-11-07	14	1	2017-12-07	1	0	0	0	0	0	#NULL!	0	#NULL!	#NULL!	0	0	#NULL!	0	0	0	0	0	0	0	#NULL!	#NULL!	#NULL!	#NULL!	#NULL!	3	3.22	11	2.38	0
615	19	1	0	2	1	4	4	2	1	1	2		#NULL!	#NULL!	#NULL!	2017-11-07	23	2	2017-12-07	0	0	0	1	0	0	#NULL!	0	#NULL!	#NULL!	1	0	#NULL!	0	0	0	0	0	0	0	#NULL!	#NULL!	#NULL!	#NULL!	#NULL!	4	1.36	11	1.72	0
614	19	0	0	3	1	2	1	3	1	2	2		#NULL!	#NULL!	#NULL!	2017-11-07	7	0	2017-12-07	1	1	0	1	0	0	#NULL!	0	#NULL!	#NULL!	0	0	#NULL!	0	0	0	0	0	0	0	#NULL!	#NULL!	#NULL!	#NULL!	#NULL!	1	1.43	11	2.38	0
613	19	1	0	4	1	2	1	4	2	1	1	B	#NULL!	#NULL!	#NULL!	2017-11-07	11	0	2017-12-07	1	1	0	1	0	0	#NULL!	0	#NULL!	#NULL!	0	0	#NULL!	0	0	0	0	0	0	0	#NULL!	#NULL!	#NULL!	#NULL!	#NULL!	1	1.43	11	1.72	0
612	19	1	1	3	1	4	3	4	2	2	1	C	#NULL!	#NULL!	#NULL!	2017-11-07	15	1	2017-12-07	0	0	0	1	0	0	#NULL!	0	#NULL!	#NULL!	1	0	#NULL!	0	0	0	0	0	0	0	#NULL!	#NULL!	#NULL!	#NULL!	#NULL!	3	3.22	11	1.72	0
611	18	1	0	4	1	3	2	2	1	2	2		#NULL!	#NULL!	#NULL!	2017-11-07	11	0	2017-12-08	1	0	0	1	2	0	#NULL!	0	#NULL!	#NULL!	0	0	#NULL!	0	0	0	0	0	0	0	#NULL!	#NULL!	#NULL!	#NULL!	#NULL!	1	1.43	5	1.72	0
610	19	0	0	4	1	1	1	3	1	2	2		#NULL!	#NULL!	#NULL!	2017-11-07	22	2	2017-12-08	0	0	0	0	1	0	#NULL!	0	#NULL!	#NULL!	1	0	#NULL!	0	0	0	0	0	0	0	#NULL!	#NULL!	#NULL!	#NULL!	#NULL!	4	1.36	5	2.38	0
609	19	0	0	3	1	1	1	4	2	1	1	A	2	0	1	2017-11-07	3	0	2017-12-08	0	0	0	1	0	0	#NULL!	0	#NULL!	#NULL!	1	0	#NULL!	0	0	0	0	0	0	0	#NULL!	#NULL!	#NULL!	#NULL!	#NULL!	1	1.43	5	2.38	0
608	18	1	0	4	1	2	2	4	2	3	2		#NULL!	#NULL!	#NULL!	2017-11-07	36	3	2017-12-08	0	0	0	0	2	0	#NULL!	2	1	2	0	2	12	1	0	1	1	2	2	2	15	1	3	2	0	5	1.35	5	1.72	2
607	18	1	0	4	1	1	1	4	2	2	1	B	#NULL!	#NULL!	#NULL!	2017-11-07	18	1	2017-12-08	1	0	0	0	2	0	#NULL!	0	#NULL!	#NULL!	0	0	#NULL!	0	0	0	0	0	0	0	#NULL!	#NULL!	#NULL!	#NULL!	#NULL!	3	3.22	5	1.72	0
606	18	1	1	4	1	2	1	4	2	2	1	C	#NULL!	#NULL!	#NULL!	2017-11-07	6	0	2017-12-08	0	0	0	0	1	0	#NULL!	0	#NULL!	#NULL!	0	0	#NULL!	0	0	0	0	0	0	0	#NULL!	#NULL!	#NULL!	#NULL!	#NULL!	1	1.43	5	1.72	0
605	18	0	0	1	1	2	2	3	1	1	2		#NULL!	#NULL!	#NULL!	2017-11-07	16	1	2017-12-08	0	0	0	0	1	0	#NULL!	0	#NULL!	#NULL!	0	0	#NULL!	0	0	0	0	0	0	0	#NULL!	#NULL!	#NULL!	#NULL!	#NULL!	3	3.22	5	2.38	0
604	19	0	0	2	1	3	3	3	1	2	2		#NULL!	#NULL!	#NULL!	2017-11-07	20	2	2017-12-08	0	0	0	0	3	2	0.25	1	1	1	0	0	#NULL!	1	0	0	0	2	0	0	18	1	5	3	0	4	1.36	5	2.38	2
603	19	1	0	1	1	#NULL!	#NULL!	#NULL!	#NULL!	2	#NULL!		#NULL!	#NULL!	#NULL!	2017-11-07	19	1	2017-12-08	0	0	0	0	0	0	#NULL!	0	#NULL!	#NULL!	0	0	#NULL!	0	0	0	0	0	0	0	#NULL!	#NULL!	#NULL!	#NULL!	#NULL!	3	3.22	5	1.72	0
602	17	1	0	2	1	2	3	4	2	2	1	A	#NULL!	#NULL!	#NULL!	2017-11-07	5	0	2017-12-08	1	0	0	0	2	0	#NULL!	1	#NULL!	#NULL!	0	0	#NULL!	0	0	0	0	0	0	0	#NULL!	#NULL!	#NULL!	#NULL!	#NULL!	1	1.43	5	1.72	0
601	18	0	0	4	1	2	2	3	1	2	1	B	#NULL!	#NULL!	#NULL!	2017-11-08	21	2	2017-12-08	0	0	0	0	0	0	#NULL!	0	#NULL!	#NULL!	0	0	#NULL!	0	0	0	0	0	0	0	#NULL!	#NULL!	#NULL!	#NULL!	#NULL!	4	1.36	5	2.38	0
600	18	1	0	2	1	3	3	3	1	2	2		#NULL!	#NULL!	#NULL!	2017-11-08	12	0	2017-12-08	0	0	0	0	0	0	#NULL!	0	#NULL!	#NULL!	0	0	#NULL!	0	0	0	0	0	0	0	#NULL!	#NULL!	#NULL!	#NULL!	#NULL!	1	1.43	5	1.72	0
599	19	0	0	2	1	4	4	3	1	3	2		#NULL!	#NULL!	#NULL!	2017-11-08	19	1	2017-12-08	0	0	0	0	4	1	2	0	1	0	0	0	#NULL!	1	1	0	0	1	0	0	18	4	5	3	0	3	3.22	5	2.38	1
598	19	1	0	3	1	#NULL!	#NULL!	#NULL!	#NULL!	2	#NULL!		#NULL!	#NULL!	#NULL!	2017-11-08	15	1	2017-12-08	0	0	0	0	0	0	#NULL!	0	#NULL!	#NULL!	0	0	#NULL!	0	0	0	0	0	0	0	#NULL!	#NULL!	#NULL!	#NULL!	#NULL!	3	3.22	5	1.72	0
597	19	1	0	2	1	4	4	2	1	3	2		#NULL!	#NULL!	#NULL!	2017-11-08	14	1	2017-12-08	0	0	0	0	8	1	0.5	3	1	1	0	2	0.5	1	1	1	1	1	2	1	19	3	5	4	0	3	3.22	5	1.72	1
596	18	1	0	2	1	4	4	2	1	2	2		#NULL!	#NULL!	#NULL!	2017-11-08	8	0	2017-12-08	0	0	0	0	2	0	#NULL!	0	#NULL!	#NULL!	0	0	#NULL!	0	0	0	0	0	0	0	#NULL!	#NULL!	#NULL!	#NULL!	#NULL!	1	1.43	5	1.72	0
595	19	1	1	4	1	2	1	3	1	2	1	B	#NULL!	#NULL!	#NULL!	2017-11-08	18	1	2017-12-08	0	0	0	0	0	0	#NULL!	0	#NULL!	#NULL!	0	0	#NULL!	0	0	0	0	0	0	0	#NULL!	#NULL!	#NULL!	#NULL!	#NULL!	3	3.22	5	1.72	0
594	19	1	0	2	1	2	2	3	1	2	2		#NULL!	#NULL!	#NULL!	2017-11-08	14	1	2017-12-08	0	0	0	0	0	0	#NULL!	0	#NULL!	#NULL!	0	0	#NULL!	0	0	0	0	0	0	0	#NULL!	#NULL!	#NULL!	#NULL!	#NULL!	3	3.22	5	1.72	0
593	18	1	0	1	1	#NULL!	#NULL!	#NULL!	#NULL!	1	#NULL!		#NULL!	#NULL!	#NULL!	2017-11-08	19	1	2017-12-08	0	0	0	0	0	0	#NULL!	0	#NULL!	#NULL!	0	0	#NULL!	0	0	0	0	0	0	0	#NULL!	#NULL!	#NULL!	#NULL!	#NULL!	3	3.22	5	1.72	0
592	18	1	0	1	1	2	3	2	1	3	2		#NULL!	#NULL!	#NULL!	2017-11-08	18	1	2017-12-08	0	0	0	0	0	0	#NULL!	0	#NULL!	#NULL!	0	0	#NULL!	0	0	0	0	0	0	0	#NULL!	#NULL!	#NULL!	#NULL!	#NULL!	3	3.22	5	1.72	0
591	18	0	0	4	1	1	1	4	2	2	2		#NULL!	#NULL!	#NULL!	2017-11-08	11	0	2017-12-08	0	1	0	1	0	0	#NULL!	0	#NULL!	#NULL!	0	0	#NULL!	0	0	0	0	0	0	0	#NULL!	#NULL!	#NULL!	#NULL!	#NULL!	1	1.43	5	2.38	0
590	17	1	0	2	1	4	4	3	1	2	2		#NULL!	#NULL!	#NULL!	2017-11-08	12	0	2017-12-08	0	0	0	0	3	2	0.5	0	1	0	0	0	#NULL!	1	1	1	0	2	0	2	16	2	4	3	0	1	1.43	5	1.72	2
589	19	1	0	1	1	2	2	2	1	2	2		#NULL!	#NULL!	#NULL!	2017-11-07	15	1	2017-12-08	0	0	0	1	3	2	0.5	1	#NULL!	1	1	0	#NULL!	1	0	0	0	2	0	0	13	1	2	2	0	3	3.22	5	1.72	2
588	18	1	0	4	1	2	2	4	2	3	1	B	#NULL!	#NULL!	#NULL!	2017-11-07	9	0	2017-12-08	0	0	0	1	0	0	#NULL!	0	#NULL!	#NULL!	1	0	#NULL!	0	0	0	0	0	0	0	#NULL!	#NULL!	#NULL!	#NULL!	#NULL!	1	1.43	5	1.72	0
587	18	1	0	4	1	2	1	3	1	3	1	B	#NULL!	#NULL!	#NULL!	2017-11-07	14	1	2017-12-08	0	0	0	0	0	0	#NULL!	0	#NULL!	#NULL!	0	0	#NULL!	0	0	0	0	0	0	0	#NULL!	#NULL!	#NULL!	#NULL!	#NULL!	3	3.22	5	1.72	0
586	17	1	0	4	1	3	2	3	1	2	1	C	#NULL!	#NULL!	#NULL!	2017-11-07	9	0	2017-12-08	0	0	0	1	0	0	#NULL!	0	#NULL!	#NULL!	1	0	#NULL!	0	0	0	0	0	0	0	#NULL!	#NULL!	#NULL!	#NULL!	#NULL!	1	1.43	5	1.72	0
585	18	1	0	4	1	2	2	4	2	2	2		#NULL!	#NULL!	#NULL!	2017-11-07	19	1	2017-12-08	0	0	0	0	0	0	#NULL!	0	#NULL!	#NULL!	0	0	#NULL!	0	0	0	0	0	0	0	#NULL!	#NULL!	#NULL!	#NULL!	#NULL!	3	3.22	5	1.72	0
584	18	1	0	1	1	4	3	2	1	2	2		#NULL!	#NULL!	#NULL!	2017-11-07	25	2	2017-12-08	0	0	0	1	0	0	#NULL!	0	#NULL!	#NULL!	1	0	#NULL!	0	0	0	0	0	0	0	#NULL!	#NULL!	#NULL!	#NULL!	#NULL!	4	1.36	5	1.72	0
583	18	0	0	4	1	2	2	3	1	2	2		#NULL!	#NULL!	#NULL!	2017-11-07	16	1	2017-12-08	0	0	0	0	0	0	#NULL!	0	#NULL!	#NULL!	0	0	#NULL!	0	0	0	0	0	0	0	#NULL!	#NULL!	#NULL!	#NULL!	#NULL!	3	3.22	5	2.38	0
582	19	0	0	4	1	2	3	3	1	2	2		#NULL!	#NULL!	#NULL!	2017-11-07	14	1	2017-12-08	0	0	0	0	0	0	#NULL!	1	#NULL!	#NULL!	0	0	#NULL!	0	0	0	0	0	0	0	#NULL!	#NULL!	#NULL!	#NULL!	#NULL!	3	3.22	5	2.38	0
581	18	0	0	1	1	3	3	2	1	3	2		#NULL!	#NULL!	#NULL!	2017-11-07	16	1	2017-12-08	0	0	0	0	0	0	#NULL!	0	#NULL!	#NULL!	0	0	#NULL!	0	0	0	0	0	0	0	#NULL!	#NULL!	#NULL!	#NULL!	#NULL!	3	3.22	5	2.38	0
580	19	1	0	1	1	3	#NULL!	3	1	1	2		1	#NULL!	#NULL!	2017-11-07	20	2	2017-12-08	0	0	0	0	2	2	1	0	#NULL!	0	0	0	#NULL!	1	0	0	0	2	0	0	18	1	5	3	0	4	1.36	5	1.72	2
579	18	1	0	3	1	2	1	3	1	2	2		#NULL!	#NULL!	#NULL!	2017-11-07	19	1	2017-12-08	0	0	0	0	3	2	0.5	0	3	0	1	0	#NULL!	1	0	0	0	2	0	0	16	1	4	3	0	3	3.22	5	1.72	2
578	19	0	0	4	1	#NULL!	#NULL!	#NULL!	#NULL!	2	#NULL!		#NULL!	#NULL!	#NULL!	2017-11-07	4	0	2017-12-08	0	0	0	1	1	0	#NULL!	0	#NULL!	#NULL!	1	0	#NULL!	0	0	0	0	0	0	0	#NULL!	#NULL!	#NULL!	#NULL!	#NULL!	1	1.43	5	2.38	0
577	19	1	0	3	1	2	4	3	1	2	2		#NULL!	#NULL!	#NULL!	2017-11-07	18	1	2017-12-08	0	0	0	0	0	0	#NULL!	0	#NULL!	#NULL!	0	0	#NULL!	0	0	0	0	0	0	0	#NULL!	#NULL!	#NULL!	#NULL!	#NULL!	3	3.22	5	1.72	0
576	18	1	0	2	1	1	1	4	2	1	1	A	2	0	12	2017-11-07	8	0	2017-12-08	0	0	0	1	0	0	#NULL!	0	#NULL!	#NULL!	0	0	#NULL!	0	0	0	0	0	0	0	#NULL!	#NULL!	#NULL!	#NULL!	#NULL!	1	1.43	5	1.72	0
575	19	1	0	4	1	2	1	3	1	3	1		#NULL!	#NULL!	#NULL!	2017-11-07	23	2	2017-12-08	0	0	0	0	0	0	#NULL!	1	#NULL!	#NULL!	0	0	#NULL!	0	0	0	0	0	0	0	#NULL!	#NULL!	#NULL!	#NULL!	#NULL!	4	1.36	5	1.72	0
574	18	1	1	3	1	4	4	3	1	2	2		#NULL!	#NULL!	#NULL!	2017-11-07	14	1	2017-12-08	0	0	0	0	0	0	#NULL!	0	#NULL!	#NULL!	0	0	#NULL!	0	0	0	0	0	0	0	#NULL!	#NULL!	#NULL!	#NULL!	#NULL!	3	3.22	5	1.72	0
573	17	1	0	3	1	4	3	3	1	2	2		#NULL!	#NULL!	#NULL!	2017-11-07	11	0	2017-12-08	0	0	0	0	0	0	#NULL!	0	#NULL!	#NULL!	0	0	#NULL!	0	0	0	0	0	0	0	#NULL!	#NULL!	#NULL!	#NULL!	#NULL!	1	1.43	5	1.72	0
572	19	1	0	1	1	4	4	3	1	1	2		2	0	7	2017-11-07	17	1	2017-12-08	0	0	0	1	0	0	#NULL!	0	#NULL!	#NULL!	0	0	#NULL!	0	0	0	0	0	0	0	#NULL!	#NULL!	#NULL!	#NULL!	#NULL!	3	3.22	5	1.72	0
571	18	1	0	1	1	4	3	1	1	2	2		#NULL!	#NULL!	#NULL!	2017-11-07	22	2	2017-12-08	0	0	0	0	0	0	#NULL!	0	#NULL!	#NULL!	0	0	#NULL!	0	0	0	0	0	0	0	#NULL!	#NULL!	#NULL!	#NULL!	#NULL!	4	1.36	5	1.72	0
570	18	1	1	4	1	3	2	3	1	3	1	B	#NULL!	#NULL!	#NULL!	2017-11-07	14	1	2017-12-08	0	0	0	0	0	0	#NULL!	0	#NULL!	#NULL!	0	0	#NULL!	0	0	0	0	0	0	0	#NULL!	#NULL!	#NULL!	#NULL!	#NULL!	3	3.22	5	1.72	0
569	20	1	0	2	1	2	3	3	1	2	2		#NULL!	#NULL!	#NULL!	2017-11-08	11	0	2017-12-09	0	0	0	0	0	0	#NULL!	0	#NULL!	#NULL!	0	0	#NULL!	0	0	0	0	0	0	0	#NULL!	#NULL!	#NULL!	#NULL!	#NULL!	2	23.65	10	1.72	0
568	18	1	1	2	1	4	3	2	1	2	2		#NULL!	#NULL!	#NULL!	2017-11-08	12	0	2017-12-09	0	0	0	0	0	0	#NULL!	0	#NULL!	#NULL!	0	0	#NULL!	0	0	0	0	0	0	0	#NULL!	#NULL!	#NULL!	#NULL!	#NULL!	2	23.65	10	1.72	0
567	19	1	0	2	1	2	3	3	1	2	1	C	#NULL!	#NULL!	#NULL!	2017-11-08	16	1	2017-12-09	0	0	0	0	0	0	#NULL!	0	#NULL!	#NULL!	0	0	#NULL!	0	0	0	0	0	0	0	#NULL!	#NULL!	#NULL!	#NULL!	#NULL!	3	3.22	10	1.72	0
566	19	0	0	2	1	3	3	3	1	3	#NULL!		#NULL!	#NULL!	#NULL!	2017-11-08	3	0	2017-12-09	0	0	0	0	0	0	#NULL!	0	#NULL!	#NULL!	0	0	#NULL!	0	0	0	0	0	0	0	#NULL!	#NULL!	#NULL!	#NULL!	#NULL!	1	1.43	10	2.38	0
565	20	0	0	1	1	1	1	2	1	3	#NULL!		#NULL!	#NULL!	#NULL!	2017-11-08	26	2	2017-12-09	0	0	0	0	0	0	#NULL!	0	#NULL!	#NULL!	0	0	#NULL!	0	0	0	0	0	0	0	#NULL!	#NULL!	#NULL!	#NULL!	#NULL!	4	1.36	10	2.38	0
564	19	1	0	2	1	3	3	2	1	2	2		#NULL!	#NULL!	#NULL!	2017-11-08	30	3	2017-12-09	0	0	0	0	0	0	#NULL!	0	#NULL!	#NULL!	0	0	#NULL!	0	0	0	0	0	0	0	#NULL!	#NULL!	#NULL!	#NULL!	#NULL!	5	1.35	10	1.72	0
563	19	0	0	1	1	4	4	3	1	1	2		1	#NULL!	#NULL!	2017-11-08	20	2	2017-12-09	0	0	0	0	0	0	#NULL!	1	#NULL!	#NULL!	0	0	#NULL!	0	0	0	0	0	0	0	#NULL!	#NULL!	#NULL!	#NULL!	#NULL!	4	1.36	10	2.38	0
562	18	1	0	4	1	2	2	3	1	2	1	B	#NULL!	#NULL!	#NULL!	2017-11-08	12	0	2017-12-09	0	0	0	0	0	0	#NULL!	0	#NULL!	#NULL!	0	0	#NULL!	0	0	0	0	0	0	0	#NULL!	#NULL!	#NULL!	#NULL!	#NULL!	2	23.65	10	1.72	0
561	19	1	1	4	1	1	1	4	2	1	1	A	2	1	4	2017-11-08	8	0	2017-12-09	0	0	0	1	0	0	#NULL!	0	#NULL!	#NULL!	0	0	#NULL!	0	0	0	0	0	0	0	#NULL!	#NULL!	#NULL!	#NULL!	#NULL!	1	1.43	10	1.72	0
560	19	0	0	4	1	4	4	3	1	2	2		#NULL!	#NULL!	#NULL!	2017-11-08	37	3	2017-12-09	0	0	0	0	0	0	#NULL!	0	#NULL!	#NULL!	0	0	#NULL!	0	0	0	0	0	0	0	#NULL!	#NULL!	#NULL!	#NULL!	#NULL!	5	1.35	10	2.38	0
559	18	1	1	4	1	2	3	3	1	2	2		#NULL!	#NULL!	#NULL!	2017-11-08	15	1	2017-12-09	0	0	0	0	0	0	#NULL!	0	#NULL!	#NULL!	0	0	#NULL!	0	0	0	0	0	0	0	#NULL!	#NULL!	#NULL!	#NULL!	#NULL!	3	3.22	10	1.72	0
558	18	1	0	3	1	4	3	3	1	3	2		#NULL!	#NULL!	#NULL!	2017-11-08	31	3	2017-12-09	0	0	0	0	7	1	1	0	1	0	0	0	#NULL!	1	0	0	0	1	0	0	15	1	3	2	0	5	1.35	10	1.72	1
557	19	1	0	2	1	3	3	3	1	2	2		#NULL!	#NULL!	#NULL!	2017-11-08	25	2	2017-12-09	0	0	0	0	0	0	#NULL!	0	#NULL!	#NULL!	0	0	#NULL!	0	0	0	0	0	0	0	#NULL!	#NULL!	#NULL!	#NULL!	#NULL!	4	1.36	10	1.72	0
556	17	1	0	3	1	4	3	3	1	3	2		#NULL!	#NULL!	#NULL!	2017-11-08	8	0	2017-12-09	0	0	0	0	0	0	#NULL!	0	#NULL!	#NULL!	0	0	#NULL!	0	0	0	0	0	0	0	#NULL!	#NULL!	#NULL!	#NULL!	#NULL!	1	1.43	10	1.72	0
555	19	1	0	2	1	3	4	3	1	2	2		#NULL!	#NULL!	#NULL!	2017-11-08	35	3	2017-12-09	0	0	0	1	0	0	#NULL!	7	3	2	1	1	6	1	0	1	1	1	1	1	17	1	4	3	1	5	1.35	10	1.72	1
554	18	1	0	2	1	4	3	2	1	2	2		#NULL!	#NULL!	#NULL!	2017-11-08	24	2	2017-12-09	0	0	0	0	0	0	#NULL!	0	#NULL!	#NULL!	0	0	#NULL!	0	0	0	0	0	0	0	#NULL!	#NULL!	#NULL!	#NULL!	#NULL!	4	1.36	10	1.72	0
553	18	1	0	2	1	4	2	3	1	1	2		1	#NULL!	#NULL!	2017-11-08	2	0	2017-12-09	0	0	0	0	0	0	#NULL!	0	#NULL!	#NULL!	0	0	#NULL!	0	0	0	0	0	0	0	#NULL!	#NULL!	#NULL!	#NULL!	#NULL!	1	1.43	10	1.72	0
552	19	1	1	2	1	4	3	3	1	2	1	?	#NULL!	#NULL!	#NULL!	2017-11-08	21	2	2017-12-09	0	0	0	0	0	0	#NULL!	0	#NULL!	#NULL!	0	0	#NULL!	0	0	0	0	0	0	0	#NULL!	#NULL!	#NULL!	#NULL!	#NULL!	4	1.36	10	1.72	0
551	18	1	1	3	1	4	4	3	1	1	2		1	#NULL!	#NULL!	2017-11-08	22	2	2017-12-09	0	0	0	1	8	1	2	0	2	0	1	0	#NULL!	1	0	0	0	1	0	0	14	1	3	2	0	4	1.36	10	1.72	1
550	18	1	0	4	1	2	2	3	1	1	2		#NULL!	#NULL!	#NULL!	2017-11-08	9	0	2017-12-09	1	0	0	0	0	0	#NULL!	0	#NULL!	#NULL!	0	0	#NULL!	0	0	0	0	0	0	0	#NULL!	#NULL!	#NULL!	#NULL!	#NULL!	1	1.43	10	1.72	0
549	19	1	0	2	1	3	3	3	1	2	2		#NULL!	#NULL!	#NULL!	2017-11-08	20	2	2017-12-09	0	0	0	0	5	1	12	0	2	0	0	0	#NULL!	1	0	0	0	1	0	0	16	1	4	3	0	4	1.36	10	1.72	1
548	20	1	0	2	1	3	3	3	1	2	2		#NULL!	#NULL!	#NULL!	2017-11-08	15	1	2017-12-09	0	0	0	0	0	0	#NULL!	0	#NULL!	#NULL!	0	0	#NULL!	0	0	0	0	0	0	0	#NULL!	#NULL!	#NULL!	#NULL!	#NULL!	3	3.22	10	1.72	0
547	19	1	0	2	1	4	4	1	1	3	2		#NULL!	#NULL!	#NULL!	2017-11-08	23	2	2017-12-09	0	0	0	0	6	1	4	1	3	1	0	0	#NULL!	1	0	0	0	1	0	0	15	1	3	2	0	4	1.36	10	1.72	1
546	19	1	0	2	1	2	2	4	2	1	1	A	2	0	#NULL!	2017-11-08	39	3	2017-12-09	0	0	0	0	8	1	3	0	1	0	0	0	#NULL!	1	0	0	0	1	0	0	12	1	2	1	0	5	1.35	10	1.72	1
545	18	1	0	4	1	2	1	4	2	2	1	?	#NULL!	#NULL!	#NULL!	2017-11-08	26	2	2017-12-09	0	0	0	1	0	0	#NULL!	0	#NULL!	#NULL!	0	0	#NULL!	0	0	0	0	0	0	0	#NULL!	#NULL!	#NULL!	#NULL!	#NULL!	4	1.36	10	1.72	0
544	20	0	0	4	1	2	3	3	1	2	1	C	#NULL!	#NULL!	#NULL!	2017-11-08	11	0	2017-12-09	0	0	0	0	0	0	#NULL!	0	#NULL!	#NULL!	0	0	#NULL!	0	0	0	0	0	0	0	#NULL!	#NULL!	#NULL!	#NULL!	#NULL!	2	23.65	10	2.38	0
543	19	1	0	3	1	2	1	3	1	2	2		#NULL!	#NULL!	#NULL!	2017-11-08	19	1	2017-12-09	0	1	0	1	0	0	#NULL!	0	#NULL!	#NULL!	0	0	#NULL!	0	0	0	0	0	0	0	#NULL!	#NULL!	#NULL!	#NULL!	#NULL!	3	3.22	10	1.72	0
542	19	1	0	1	1	4	2	4	2	1	1	C	2	0	17	2017-11-08	14	1	2017-12-09	0	0	0	1	0	0	#NULL!	0	#NULL!	#NULL!	1	0	#NULL!	0	0	0	0	0	0	0	#NULL!	#NULL!	#NULL!	#NULL!	#NULL!	3	3.22	10	1.72	0
541	20	0	0	1	1	4	3	3	1	2	2		#NULL!	#NULL!	#NULL!	2017-11-08	4	0	2017-12-09	0	0	0	0	0	0	#NULL!	0	#NULL!	#NULL!	0	0	#NULL!	0	0	0	0	0	0	0	#NULL!	#NULL!	#NULL!	#NULL!	#NULL!	1	1.43	10	2.38	0
540	18	1	0	1	1	4	3	2	1	2	2		#NULL!	#NULL!	#NULL!	2017-11-08	4	0	2017-12-09	0	0	0	0	0	0	#NULL!	0	#NULL!	#NULL!	0	0	#NULL!	0	0	0	0	0	0	0	#NULL!	#NULL!	#NULL!	#NULL!	#NULL!	1	1.43	10	1.72	0
539	19	1	0	1	1	2	2	3	1	1	2		2	0	10	2017-11-08	0	0	2017-12-09	0	0	0	1	0	0	#NULL!	0	#NULL!	#NULL!	1	0	#NULL!	0	0	0	0	0	0	0	#NULL!	#NULL!	#NULL!	#NULL!	#NULL!	1	1.43	10	1.72	0
538	19	1	0	1	1	4	4	2	1	2	2		#NULL!	#NULL!	#NULL!	2017-11-08	13	0	2017-12-09	0	0	0	0	4	1	8	0	1	0	0	0	#NULL!	1	0	0	0	1	0	0	18	1	5	3	0	3	3.22	10	1.72	1
537	20	1	0	1	1	3	2	3	1	3	2		#NULL!	#NULL!	#NULL!	2017-11-08	7	0	2017-12-09	0	0	0	0	0	0	#NULL!	0	#NULL!	#NULL!	0	0	#NULL!	0	0	0	0	0	0	0	#NULL!	#NULL!	#NULL!	#NULL!	#NULL!	1	1.43	10	1.72	0
536	21	1	0	2	1	1	1	3	1	2	1	?	#NULL!	#NULL!	#NULL!	2017-11-08	22	2	2017-12-09	0	0	0	0	0	0	#NULL!	0	#NULL!	#NULL!	0	0	#NULL!	0	0	0	0	0	0	0	#NULL!	#NULL!	#NULL!	#NULL!	#NULL!	4	1.36	10	1.72	0
535	18	1	0	2	1	3	2	2	1	2	2		#NULL!	#NULL!	#NULL!	2017-11-08	9	0	2017-12-09	0	0	0	0	0	0	#NULL!	0	#NULL!	#NULL!	0	0	#NULL!	0	0	0	0	0	0	0	#NULL!	#NULL!	#NULL!	#NULL!	#NULL!	1	1.43	10	1.72	0
534	19	1	0	2	1	3	2	3	1	2	2		#NULL!	#NULL!	#NULL!	2017-11-08	3	0	2017-12-09	0	0	0	1	0	0	#NULL!	0	#NULL!	#NULL!	1	0	#NULL!	0	0	0	0	0	0	0	#NULL!	#NULL!	#NULL!	#NULL!	#NULL!	1	1.43	10	1.72	0
533	19	1	0	2	1	2	2	3	1	1	1	B	2	1	10	2017-11-08	9	0	2017-12-09	0	0	0	1	0	0	#NULL!	0	#NULL!	#NULL!	0	0	#NULL!	0	0	0	0	0	0	0	#NULL!	#NULL!	#NULL!	#NULL!	#NULL!	1	1.43	10	1.72	0
532	19	1	0	2	1	#NULL!	#NULL!	3	1	2	1	C	#NULL!	#NULL!	#NULL!	2017-11-08	12	0	2017-12-09	0	0	0	0	0	0	#NULL!	0	#NULL!	#NULL!	0	0	#NULL!	0	0	0	0	0	0	0	#NULL!	#NULL!	#NULL!	#NULL!	#NULL!	1	1.43	10	1.72	0
531	19	1	0	2	1	4	4	2	1	2	2		#NULL!	#NULL!	#NULL!	2017-11-08	3	0	2017-12-08	0	0	0	0	0	0	#NULL!	0	#NULL!	#NULL!	0	0	#NULL!	0	0	0	0	0	0	0	#NULL!	#NULL!	#NULL!	#NULL!	#NULL!	1	1.43	7	1.72	0
530	19	1	0	4	1	2	4	2	1	2	2		#NULL!	#NULL!	#NULL!	2017-11-08	22	2	2017-12-08	0	0	0	0	0	0	#NULL!	0	#NULL!	#NULL!	0	0	#NULL!	0	0	0	0	0	0	0	#NULL!	#NULL!	#NULL!	#NULL!	#NULL!	4	1.36	7	1.72	0
529	18	1	0	3	1	#NULL!	#NULL!	#NULL!	#NULL!	2	#NULL!		#NULL!	#NULL!	#NULL!	2017-11-08	6	0	2017-12-08	0	0	0	0	0	0	#NULL!	0	#NULL!	#NULL!	0	0	#NULL!	0	0	0	0	0	0	0	#NULL!	#NULL!	#NULL!	#NULL!	#NULL!	1	1.43	7	1.72	0
528	18	0	1	2	1	4	4	3	1	2	2		#NULL!	#NULL!	#NULL!	2017-11-08	11	0	2017-12-08	0	0	0	0	0	0	#NULL!	0	#NULL!	#NULL!	0	0	#NULL!	0	0	0	0	0	0	0	#NULL!	#NULL!	#NULL!	#NULL!	#NULL!	1	1.43	7	2.38	0
527	19	0	1	2	1	3	4	3	1	2	2		#NULL!	#NULL!	#NULL!	2017-11-08	20	2	2017-12-08	0	0	0	0	4	1	6	1	1	1	0	0	#NULL!	1	1	0	0	1	0	0	19	4	5	4	0	4	1.36	7	2.38	1
526	18	1	0	2	1	3	4	1	1	3	2		#NULL!	#NULL!	#NULL!	2017-11-08	22	2	2017-12-08	0	0	0	0	0	0	#NULL!	0	#NULL!	#NULL!	0	0	#NULL!	0	0	0	0	0	0	0	#NULL!	#NULL!	#NULL!	#NULL!	#NULL!	4	1.36	7	1.72	0
525	18	0	0	2	1	3	3	3	1	2	2		#NULL!	#NULL!	#NULL!	2017-11-08	3	0	2017-12-08	0	0	0	0	0	0	#NULL!	0	#NULL!	#NULL!	0	0	#NULL!	0	0	0	0	0	0	0	#NULL!	#NULL!	#NULL!	#NULL!	#NULL!	1	1.43	7	2.38	0
524	18	1	0	1	1	4	4	2	1	2	2		#NULL!	#NULL!	#NULL!	2017-11-08	29	3	2017-12-08	0	0	0	0	2	0	#NULL!	0	#NULL!	#NULL!	0	0	#NULL!	0	0	0	0	0	0	0	#NULL!	#NULL!	#NULL!	#NULL!	#NULL!	5	1.35	7	1.72	0
523	20	1	0	1	1	3	2	3	1	1	2		2	0	12	2017-11-08	11	0	2017-12-08	0	0	0	1	0	0	#NULL!	0	#NULL!	#NULL!	1	0	#NULL!	0	0	0	0	0	0	0	#NULL!	#NULL!	#NULL!	#NULL!	#NULL!	1	1.43	7	1.72	0
522	18	1	0	1	1	4	4	3	1	2	2		#NULL!	#NULL!	#NULL!	2017-11-08	0	0	2017-12-08	0	0	0	0	1	0	#NULL!	0	#NULL!	#NULL!	0	0	#NULL!	0	0	0	0	0	0	0	#NULL!	#NULL!	#NULL!	#NULL!	#NULL!	1	1.43	7	1.72	0
521	20	0	0	2	1	4	4	3	1	2	2		#NULL!	#NULL!	#NULL!	2017-11-08	33	3	2017-12-08	0	0	0	0	1	0	#NULL!	1	#NULL!	#NULL!	0	0	#NULL!	0	0	0	0	0	0	0	#NULL!	#NULL!	#NULL!	#NULL!	#NULL!	5	1.35	7	2.38	0
520	19	1	0	3	1	4	3	3	1	2	2		#NULL!	#NULL!	#NULL!	2017-11-08	7	0	2017-12-08	0	0	0	1	0	0	#NULL!	0	#NULL!	#NULL!	1	0	#NULL!	0	0	0	0	0	0	0	#NULL!	#NULL!	#NULL!	#NULL!	#NULL!	1	1.43	7	1.72	0
519	18	1	0	2	1	4	3	1	1	2	2		#NULL!	#NULL!	#NULL!	2017-11-08	21	2	2017-12-08	0	0	0	0	0	0	#NULL!	0	#NULL!	#NULL!	0	0	#NULL!	0	0	0	0	0	0	0	#NULL!	#NULL!	#NULL!	#NULL!	#NULL!	4	1.36	7	1.72	0
518	18	1	0	1	1	3	3	2	1	3	2		#NULL!	#NULL!	#NULL!	2017-11-08	9	0	2017-12-08	0	0	0	1	0	0	#NULL!	0	#NULL!	#NULL!	1	0	#NULL!	0	0	0	0	0	0	0	#NULL!	#NULL!	#NULL!	#NULL!	#NULL!	1	1.43	7	1.72	0
517	18	0	0	2	1	3	3	3	1	3	2		#NULL!	#NULL!	#NULL!	2017-11-08	7	0	2017-12-08	0	0	0	0	5	1	2	0	3	0	0	0	#NULL!	1	0	0	0	1	0	0	17	1	4	3	0	1	1.43	7	2.38	1
516	18	1	1	3	1	3	4	2	1	1	2		1	#NULL!	#NULL!	2017-11-08	19	1	2017-12-08	0	0	0	0	0	0	#NULL!	0	#NULL!	#NULL!	0	0	#NULL!	0	0	0	0	0	0	0	#NULL!	#NULL!	#NULL!	#NULL!	#NULL!	3	3.22	7	1.72	0
515	19	0	0	3	1	4	4	2	1	2	2		#NULL!	#NULL!	#NULL!	2017-11-08	0	0	2017-12-08	0	0	0	0	2	2	1	0	1	0	0	0	#NULL!	1	0	0	0	2	0	0	17	1	4	3	0	1	1.43	7	2.38	2
514	19	0	0	2	1	3	3	2	1	2	2		#NULL!	#NULL!	#NULL!	2017-11-08	13	0	2017-12-08	0	0	0	0	1	0	#NULL!	0	#NULL!	#NULL!	0	0	#NULL!	0	0	0	0	0	0	0	#NULL!	#NULL!	#NULL!	#NULL!	#NULL!	3	3.22	7	2.38	0
513	18	1	1	2	1	2	4	3	1	2	2		#NULL!	#NULL!	#NULL!	2017-11-08	14	1	2017-12-08	0	0	0	0	5	1	6	5	3	2	1	1	6	1	1	1	1	1	1	1	17	4	4	3	0	3	3.22	7	1.72	1
512	22	0	0	4	1	2	2	4	2	3	1	A	#NULL!	#NULL!	#NULL!	2017-11-08	18	1	2017-12-08	0	0	0	0	0	0	#NULL!	0	#NULL!	#NULL!	0	0	#NULL!	0	0	0	0	0	0	0	#NULL!	#NULL!	#NULL!	#NULL!	#NULL!	3	3.22	7	2.38	0
511	19	0	0	4	1	3	2	2	1	3	2		#NULL!	#NULL!	#NULL!	2017-11-08	10	0	2017-12-08	0	0	0	0	8	1	6	0	1	0	0	0	#NULL!	1	0	0	0	1	0	0	18	1	5	3	0	2	23.65	7	2.38	1
510	18	0	1	2	1	3	2	3	1	3	2		#NULL!	#NULL!	#NULL!	2017-11-08	9	0	2017-12-08	0	0	0	0	1	0	#NULL!	0	#NULL!	#NULL!	0	0	#NULL!	0	0	0	0	0	0	0	#NULL!	#NULL!	#NULL!	#NULL!	#NULL!	1	1.43	7	2.38	0
509	19	0	0	1	1	#NULL!	4	2	1	1	2		2	0	10	2017-11-08	8	0	2017-12-08	0	1	0	1	0	0	#NULL!	0	#NULL!	#NULL!	1	0	#NULL!	0	0	0	0	0	0	0	#NULL!	#NULL!	#NULL!	#NULL!	#NULL!	1	1.43	7	2.38	0
508	18	1	0	2	1	4	3	3	1	2	2		#NULL!	#NULL!	#NULL!	2017-11-08	20	2	2017-12-08	0	0	0	0	0	0	#NULL!	0	#NULL!	#NULL!	0	0	#NULL!	0	0	0	0	0	0	0	#NULL!	#NULL!	#NULL!	#NULL!	#NULL!	4	1.36	7	1.72	0
507	18	1	0	3	1	3	2	2	1	2	2		#NULL!	#NULL!	#NULL!	2017-11-08	9	0	2017-12-08	0	0	0	0	0	0	#NULL!	0	#NULL!	#NULL!	0	0	#NULL!	0	0	0	0	0	0	0	#NULL!	#NULL!	#NULL!	#NULL!	#NULL!	1	1.43	7	1.72	0
506	18	1	0	4	1	1	1	3	1	2	2		#NULL!	#NULL!	#NULL!	2017-11-08	24	2	2017-12-10	0	0	0	0	2	0	#NULL!	0	#NULL!	#NULL!	0	0	#NULL!	0	0	0	0	0	0	0	#NULL!	#NULL!	#NULL!	#NULL!	#NULL!	4	1.36	9	1.72	0
505	17	1	0	3	1	3	3	3	1	2	2		#NULL!	#NULL!	#NULL!	2017-11-08	2	0	2017-12-10	0	0	0	0	0	0	#NULL!	0	#NULL!	#NULL!	0	0	#NULL!	0	0	0	0	0	0	0	#NULL!	#NULL!	#NULL!	#NULL!	#NULL!	1	1.43	9	1.72	0
504	20	1	0	4	1	3	2	3	1	2	2		#NULL!	#NULL!	#NULL!	2017-11-08	21	2	2017-12-10	1	0	0	0	0	0	#NULL!	0	#NULL!	#NULL!	0	0	#NULL!	0	0	0	0	0	0	0	#NULL!	#NULL!	#NULL!	#NULL!	#NULL!	4	1.36	9	1.72	0
503	19	1	0	4	1	1	1	5	2	3	1	3	#NULL!	#NULL!	#NULL!	2017-11-08	33	3	2017-12-10	0	0	0	0	0	0	#NULL!	0	#NULL!	#NULL!	0	0	#NULL!	0	0	0	0	0	0	0	#NULL!	#NULL!	#NULL!	#NULL!	#NULL!	5	1.35	9	1.72	0
502	19	1	0	4	1	2	2	3	1	2	2		#NULL!	#NULL!	#NULL!	2017-11-08	13	0	2017-12-10	1	0	0	0	0	0	#NULL!	0	#NULL!	#NULL!	0	0	#NULL!	0	0	0	0	0	0	0	#NULL!	#NULL!	#NULL!	#NULL!	#NULL!	3	3.22	9	1.72	0
501	18	1	0	2	1	4	4	3	1	1	2		1	#NULL!	#NULL!	2017-11-08	19	1	2017-12-10	0	1	0	1	1	0	#NULL!	0	#NULL!	#NULL!	1	0	#NULL!	0	0	0	0	0	0	0	#NULL!	#NULL!	#NULL!	#NULL!	#NULL!	3	3.22	9	1.72	0
500	20	1	0	4	1	2	2	4	2	3	1	B	#NULL!	#NULL!	#NULL!	2017-11-08	31	3	2017-12-10	0	0	0	0	0	0	#NULL!	0	#NULL!	#NULL!	0	0	#NULL!	0	0	0	0	0	0	0	#NULL!	#NULL!	#NULL!	#NULL!	#NULL!	5	1.35	9	1.72	0
499	19	1	0	2	1	4	2	3	1	2	2		#NULL!	#NULL!	#NULL!	2017-11-08	9	0	2017-12-10	0	0	0	0	0	0	#NULL!	0	#NULL!	#NULL!	0	0	#NULL!	0	0	0	0	0	0	0	#NULL!	#NULL!	#NULL!	#NULL!	#NULL!	2	23.65	9	1.72	0
498	18	1	0	4	1	2	1	3	1	2	1	B	#NULL!	#NULL!	#NULL!	2017-11-08	5	0	2017-12-10	0	0	0	0	0	0	#NULL!	0	#NULL!	#NULL!	0	0	#NULL!	0	0	0	0	0	0	0	#NULL!	#NULL!	#NULL!	#NULL!	#NULL!	1	1.43	9	1.72	0
497	18	1	0	3	1	4	4	3	1	2	2		#NULL!	#NULL!	#NULL!	2017-11-08	24	2	2017-12-10	0	0	0	0	7	1	1.5	0	1	0	0	0	#NULL!	1	0	0	0	1	0	0	15	1	3	2	1	4	1.36	9	1.72	1
496	18	1	0	3	1	#NULL!	#NULL!	#NULL!	#NULL!	2	#NULL!		#NULL!	#NULL!	#NULL!	2017-11-08	30	3	2017-12-10	0	0	0	0	0	0	#NULL!	3	1	2	0	2	0.5	1	1	1	1	2	2	2	17	3	4	3	0	5	1.35	9	1.72	2
495	18	1	0	4	1	#NULL!	#NULL!	#NULL!	#NULL!	2	#NULL!		#NULL!	#NULL!	#NULL!	2017-11-08	15	1	2017-12-10	1	0	0	0	0	0	#NULL!	0	#NULL!	#NULL!	0	0	#NULL!	0	0	0	0	0	0	0	#NULL!	#NULL!	#NULL!	#NULL!	#NULL!	3	3.22	9	1.72	0
494	18	0	0	2	1	4	4	3	1	3	#NULL!		#NULL!	#NULL!	#NULL!	2017-11-08	9	0	2017-12-10	0	0	0	0	4	1	3	0	2	0	0	0	#NULL!	1	0	0	0	1	0	0	14	1	3	2	0	1	1.43	9	2.38	1
493	17	1	0	2	1	4	4	4	2	2	2		#NULL!	#NULL!	#NULL!	2017-11-08	20	2	2017-12-10	0	0	0	0	0	0	#NULL!	0	#NULL!	#NULL!	0	0	#NULL!	0	0	0	0	0	0	0	#NULL!	#NULL!	#NULL!	#NULL!	#NULL!	4	1.36	9	1.72	0
492	19	1	0	4	1	#NULL!	#NULL!	#NULL!	#NULL!	2	#NULL!		#NULL!	#NULL!	#NULL!	2017-11-08	21	2	2017-12-10	1	0	0	0	0	0	#NULL!	0	#NULL!	#NULL!	0	0	#NULL!	0	0	0	0	0	0	0	#NULL!	#NULL!	#NULL!	#NULL!	#NULL!	4	1.36	9	1.72	0
491	19	1	0	4	1	4	3	3	1	3	2		#NULL!	#NULL!	#NULL!	2017-11-08	16	1	2017-12-10	0	0	0	0	0	0	3	4	1	2	0	1	1.5	1	1	1	1	1	1	1	18	4	5	3	0	3	3.22	9	1.72	1
490	17	1	0	2	1	4	4	2	1	2	2		#NULL!	#NULL!	#NULL!	2017-11-08	15	1	2017-12-10	0	0	0	0	0	0	#NULL!	0	#NULL!	#NULL!	0	0	#NULL!	0	0	0	0	0	0	0	#NULL!	#NULL!	#NULL!	#NULL!	#NULL!	3	3.22	9	1.72	0
489	18	1	0	3	1	#NULL!	#NULL!	#NULL!	#NULL!	2	#NULL!		#NULL!	#NULL!	#NULL!	2017-11-08	20	2	2017-12-10	0	0	0	0	2	0	#NULL!	0	#NULL!	#NULL!	0	0	#NULL!	0	0	0	0	0	0	0	#NULL!	#NULL!	#NULL!	#NULL!	#NULL!	4	1.36	9	1.72	0
488	19	0	0	2	1	4	4	3	1	1	2		2	0	13	2017-11-08	32	3	2017-12-10	0	0	0	1	8	1	6	1	4	1	1	0	#NULL!	1	1	0	0	1	0	0	19	4	5	4	1	5	1.35	9	2.38	1
487	18	1	0	4	1	2	3	2	1	2	2		#NULL!	#NULL!	#NULL!	2017-11-08	9	0	2017-12-10	0	0	0	0	0	0	#NULL!	0	#NULL!	#NULL!	0	0	#NULL!	0	0	0	0	0	0	0	#NULL!	#NULL!	#NULL!	#NULL!	#NULL!	1	1.43	9	1.72	0
486	18	1	0	1	1	4	4	3	1	2	2		#NULL!	#NULL!	#NULL!	2017-11-08	20	2	2017-12-10	0	0	0	0	0	0	#NULL!	0	#NULL!	#NULL!	0	0	#NULL!	0	0	0	0	0	0	0	#NULL!	#NULL!	#NULL!	#NULL!	#NULL!	4	1.36	9	1.72	0
485	18	1	0	4	1	4	3	3	1	2	2		#NULL!	#NULL!	#NULL!	2017-11-08	9	0	2017-12-10	0	0	0	1	0	0	#NULL!	0	#NULL!	#NULL!	1	0	#NULL!	0	0	0	0	0	0	0	#NULL!	#NULL!	#NULL!	#NULL!	#NULL!	1	1.43	9	1.72	0
484	17	1	0	4	1	3	3	4	2	3	1	B	#NULL!	#NULL!	#NULL!	2017-11-08	14	1	2017-12-10	0	0	0	0	0	0	#NULL!	0	#NULL!	#NULL!	0	0	#NULL!	0	0	0	0	0	0	0	#NULL!	#NULL!	#NULL!	#NULL!	#NULL!	3	3.22	9	1.72	0
483	18	1	0	4	1	#NULL!	#NULL!	#NULL!	#NULL!	3	#NULL!		#NULL!	#NULL!	#NULL!	2017-11-08	20	2	2017-12-10	1	0	0	0	0	0	#NULL!	0	#NULL!	#NULL!	0	0	#NULL!	0	0	0	0	0	0	0	#NULL!	#NULL!	#NULL!	#NULL!	#NULL!	4	1.36	9	1.72	0
482	19	1	0	3	1	3	3	3	1	1	2		1	#NULL!	#NULL!	2017-11-08	36	3	2017-12-10	0	0	0	0	0	0	#NULL!	0	#NULL!	#NULL!	0	0	#NULL!	0	0	0	0	0	0	0	#NULL!	#NULL!	#NULL!	#NULL!	#NULL!	5	1.35	9	1.72	0
481	18	1	0	2	1	1	2	3	1	3	2		#NULL!	#NULL!	#NULL!	2017-11-08	22	2	2017-12-10	0	0	0	0	0	0	#NULL!	3	1	2	0	2	0.5	1	1	1	1	2	2	2	18	3	5	3	0	4	1.36	9	1.72	2
480	18	1	1	2	1	#NULL!	2	4	2	1	1	A	1	#NULL!	#NULL!	2017-11-08	26	2	2017-12-10	1	1	1	1	0	0	#NULL!	0	#NULL!	#NULL!	0	0	#NULL!	0	0	0	0	0	0	0	#NULL!	#NULL!	#NULL!	#NULL!	#NULL!	4	1.36	9	1.72	0
479	18	1	0	1	1	4	4	2	1	2	2		#NULL!	#NULL!	#NULL!	2017-11-08	5	0	2017-12-10	0	0	0	0	0	0	#NULL!	0	#NULL!	#NULL!	0	0	#NULL!	0	0	0	0	0	0	0	#NULL!	#NULL!	#NULL!	#NULL!	#NULL!	1	1.43	9	1.72	0
478	18	1	0	2	1	#NULL!	#NULL!	#NULL!	#NULL!	2	#NULL!		#NULL!	#NULL!	#NULL!	2017-11-08	19	1	2017-12-10	0	0	0	0	0	0	#NULL!	0	#NULL!	#NULL!	0	0	#NULL!	0	0	0	0	0	0	0	#NULL!	#NULL!	#NULL!	#NULL!	#NULL!	3	3.22	9	1.72	0
477	18	1	0	4	1	3	3	3	1	1	1	A	2	0	12	2017-11-08	5	0	2017-12-10	0	0	0	1	0	0	#NULL!	0	#NULL!	#NULL!	0	0	#NULL!	0	0	0	0	0	0	0	#NULL!	#NULL!	#NULL!	#NULL!	#NULL!	1	1.43	9	1.72	0
476	18	1	1	4	1	1	2	3	1	2	2		#NULL!	#NULL!	#NULL!	2017-11-08	17	1	2017-12-10	0	0	0	1	4	1	0.5	0	3	0	0	0	#NULL!	1	0	0	0	1	0	0	17	1	4	3	0	3	3.22	9	1.72	1
475	18	1	0	3	1	#NULL!	#NULL!	#NULL!	#NULL!	2	#NULL!		#NULL!	#NULL!	#NULL!	2017-11-08	5	0	2017-12-10	0	0	0	0	0	0	#NULL!	0	#NULL!	#NULL!	0	0	#NULL!	0	0	0	0	0	0	0	#NULL!	#NULL!	#NULL!	#NULL!	#NULL!	1	1.43	9	1.72	0
474	19	0	0	4	1	3	2	4	2	2	1	C	#NULL!	#NULL!	#NULL!	2017-11-08	20	2	2017-12-10	0	0	0	0	0	0	#NULL!	0	#NULL!	#NULL!	0	0	#NULL!	0	0	0	0	0	0	0	#NULL!	#NULL!	#NULL!	#NULL!	#NULL!	4	1.36	9	2.38	0
473	18	1	0	1	1	#NULL!	#NULL!	#NULL!	#NULL!	2	#NULL!		#NULL!	#NULL!	#NULL!	2017-11-08	19	1	2017-12-10	0	0	0	0	0	0	#NULL!	0	#NULL!	#NULL!	0	0	#NULL!	0	0	0	0	0	0	0	#NULL!	#NULL!	#NULL!	#NULL!	#NULL!	3	3.22	9	1.72	0
472	19	1	0	3	1	2	4	3	1	3	2		#NULL!	#NULL!	#NULL!	2017-11-08	19	1	2017-12-10	0	0	0	0	0	0	#NULL!	0	#NULL!	#NULL!	0	0	#NULL!	0	0	0	0	0	0	0	#NULL!	#NULL!	#NULL!	#NULL!	#NULL!	3	3.22	9	1.72	0
471	18	1	0	2	1	3	3	3	1	3	2		#NULL!	#NULL!	#NULL!	2017-11-08	21	2	2017-12-10	0	0	0	0	0	0	#NULL!	0	#NULL!	#NULL!	0	0	#NULL!	0	0	0	0	0	0	0	#NULL!	#NULL!	#NULL!	#NULL!	#NULL!	4	1.36	9	1.72	0
470	20	1	1	4	1	3	2	3	1	3	1	A	#NULL!	#NULL!	#NULL!	2017-11-08	20	2	2017-12-10	1	0	0	0	0	0	#NULL!	0	#NULL!	#NULL!	0	0	#NULL!	0	0	0	0	0	0	0	#NULL!	#NULL!	#NULL!	#NULL!	#NULL!	4	1.36	9	1.72	0
469	19	1	0	3	1	4	1	3	1	2	2		#NULL!	#NULL!	#NULL!	2017-11-08	7	0	2017-12-10	0	0	0	1	0	0	#NULL!	0	#NULL!	#NULL!	1	0	#NULL!	0	0	0	0	0	0	0	#NULL!	#NULL!	#NULL!	#NULL!	#NULL!	1	1.43	9	1.72	0
468	20	0	0	3	1	3	3	3	1	2	2		#NULL!	#NULL!	#NULL!	2017-11-08	9	0	2017-12-10	0	0	0	0	0	0	#NULL!	0	#NULL!	#NULL!	0	0	#NULL!	0	0	0	0	0	0	0	#NULL!	#NULL!	#NULL!	#NULL!	#NULL!	1	1.43	9	2.38	0
467	18	1	0	1	1	4	4	3	1	3	2		#NULL!	#NULL!	#NULL!	2017-11-08	15	1	2017-12-10	0	0	0	0	0	0	#NULL!	0	#NULL!	#NULL!	0	0	#NULL!	0	0	0	0	0	0	0	#NULL!	#NULL!	#NULL!	#NULL!	#NULL!	3	3.22	9	1.72	0
466	18	1	0	4	1	1	1	3	1	2	2		#NULL!	#NULL!	#NULL!	2017-11-08	36	3	2017-12-10	0	0	0	0	0	0	#NULL!	0	#NULL!	#NULL!	0	0	#NULL!	0	0	0	0	0	0	0	#NULL!	#NULL!	#NULL!	#NULL!	#NULL!	5	1.35	9	1.72	0
465	19	1	0	1	1	4	4	3	1	2	2		#NULL!	#NULL!	#NULL!	2017-11-08	19	1	2017-12-10	0	0	0	0	0	0	#NULL!	0	#NULL!	#NULL!	0	0	#NULL!	0	0	0	0	0	0	0	#NULL!	#NULL!	#NULL!	#NULL!	#NULL!	3	3.22	9	1.72	0
464	18	0	0	2	1	3	4	3	1	2	2		#NULL!	#NULL!	#NULL!	2017-11-08	3	0	2017-12-10	0	0	0	0	1	0	#NULL!	0	#NULL!	#NULL!	0	0	#NULL!	0	0	0	0	0	0	0	#NULL!	#NULL!	#NULL!	#NULL!	#NULL!	1	1.43	9	2.38	0
463	18	1	0	3	1	1	2	2	1	3	2		#NULL!	#NULL!	#NULL!	2017-11-06	23	2	2017-12-11	0	0	0	0	0	0	#NULL!	0	#NULL!	#NULL!	0	0	#NULL!	0	0	0	0	0	0	0	#NULL!	#NULL!	#NULL!	#NULL!	#NULL!	4	1.36	18	1.72	0
462	18	1	0	4	1	1	1	3	1	2	2		#NULL!	#NULL!	#NULL!	2017-11-06	18	1	2017-12-11	0	0	0	0	0	0	#NULL!	0	#NULL!	#NULL!	0	0	#NULL!	0	0	0	0	0	0	0	#NULL!	#NULL!	#NULL!	#NULL!	#NULL!	3	3.22	18	1.72	0
461	18	1	0	3	1	2	2	3	1	2	#NULL!		#NULL!	#NULL!	#NULL!	2017-11-06	13	0	2017-12-11	0	0	0	0	0	0	#NULL!	0	#NULL!	#NULL!	0	0	#NULL!	0	0	0	0	0	0	0	#NULL!	#NULL!	#NULL!	#NULL!	#NULL!	3	3.22	18	1.72	0
460	19	1	0	4	1	#NULL!	#NULL!	#NULL!	#NULL!	2	#NULL!		#NULL!	#NULL!	#NULL!	2017-11-06	29	3	2017-12-11	1	0	0	1	4	2	0.25	0	1	0	1	0	#NULL!	1	1	0	0	2	0	0	18	4	5	3	0	5	1.35	18	1.72	2
459	18	0	0	4	1	1	1	1	1	3	2		#NULL!	#NULL!	#NULL!	2017-11-06	3	0	2017-12-11	0	0	0	0	0	0	#NULL!	0	#NULL!	#NULL!	0	0	#NULL!	0	0	0	0	0	0	0	#NULL!	#NULL!	#NULL!	#NULL!	#NULL!	1	1.43	18	2.38	0
458	18	1	0	2	1	1	4	4	2	2	2		#NULL!	#NULL!	#NULL!	2017-11-06	13	0	2017-12-11	1	0	0	0	0	0	#NULL!	0	#NULL!	#NULL!	0	0	#NULL!	0	0	0	0	0	0	0	#NULL!	#NULL!	#NULL!	#NULL!	#NULL!	3	3.22	18	1.72	0
457	18	1	0	4	1	#NULL!	#NULL!	#NULL!	#NULL!	3	#NULL!		#NULL!	#NULL!	#NULL!	2017-11-06	14	1	2017-12-11	0	0	0	0	0	0	#NULL!	0	#NULL!	#NULL!	0	0	#NULL!	0	0	0	0	0	0	0	#NULL!	#NULL!	#NULL!	#NULL!	#NULL!	3	3.22	18	1.72	0
456	20	1	0	4	1	2	2	3	1	2	2		#NULL!	#NULL!	#NULL!	2017-11-06	26	2	2017-12-11	0	0	0	0	0	0	#NULL!	0	#NULL!	#NULL!	0	0	#NULL!	0	0	0	0	0	0	0	#NULL!	#NULL!	#NULL!	#NULL!	#NULL!	4	1.36	18	1.72	0
455	19	1	1	4	1	1	1	4	2	2	1	A	#NULL!	#NULL!	#NULL!	2017-11-06	19	1	2017-12-11	0	0	0	0	0	0	#NULL!	0	#NULL!	#NULL!	0	0	#NULL!	0	0	0	0	0	0	0	#NULL!	#NULL!	#NULL!	#NULL!	#NULL!	3	3.22	18	1.72	0
454	18	1	1	4	1	1	1	3	1	3	2		#NULL!	#NULL!	#NULL!	2017-11-06	14	1	2017-12-11	0	0	0	0	0	0	#NULL!	0	#NULL!	#NULL!	0	0	#NULL!	0	0	0	0	0	0	0	#NULL!	#NULL!	#NULL!	#NULL!	#NULL!	3	3.22	18	1.72	0
453	19	1	0	4	1	1	2	3	1	1	#NULL!		2	1	7	2017-11-06	2	0	2017-12-11	0	0	0	1	0	0	#NULL!	0	#NULL!	#NULL!	1	0	#NULL!	0	0	0	0	0	0	0	#NULL!	#NULL!	#NULL!	#NULL!	#NULL!	1	1.43	18	1.72	0
452	19	1	0	4	1	3	2	5	2	2	1	C	#NULL!	#NULL!	#NULL!	2017-11-06	33	3	2017-12-11	0	0	0	1	6	1	0.25	0	1	0	1	0	#NULL!	1	1	1	0	1	0	1	18	2	5	3	0	5	1.35	18	1.72	1
451	19	1	0	4	1	#NULL!	#NULL!	#NULL!	#NULL!	2	#NULL!		#NULL!	#NULL!	#NULL!	2017-11-06	5	0	2017-12-11	0	0	0	0	0	0	#NULL!	0	#NULL!	#NULL!	0	0	#NULL!	0	0	0	0	0	0	0	#NULL!	#NULL!	#NULL!	#NULL!	#NULL!	1	1.43	18	1.72	0
450	18	1	1	4	1	1	1	3	1	1	#NULL!		1	#NULL!	#NULL!	2017-11-06	8	0	2017-12-11	0	0	0	0	0	0	#NULL!	0	#NULL!	#NULL!	0	0	#NULL!	0	0	0	0	0	0	0	#NULL!	#NULL!	#NULL!	#NULL!	#NULL!	2	23.65	18	1.72	0
449	19	1	1	4	1	1	1	4	2	1	1	?	2	1	5	2017-11-06	13	0	2017-12-11	1	0	0	1	0	0	#NULL!	0	#NULL!	#NULL!	1	0	#NULL!	0	0	0	0	0	0	0	#NULL!	#NULL!	#NULL!	#NULL!	#NULL!	3	3.22	18	1.72	0
448	18	1	0	3	1	3	3	3	1	2	#NULL!		#NULL!	#NULL!	#NULL!	2017-11-06	16	1	2017-12-11	0	0	0	0	0	0	#NULL!	0	#NULL!	#NULL!	0	0	#NULL!	0	0	0	0	0	0	0	#NULL!	#NULL!	#NULL!	#NULL!	#NULL!	3	3.22	18	1.72	0
447	18	1	0	4	1	2	2	3	1	2	2		#NULL!	#NULL!	#NULL!	2017-11-06	21	2	2017-12-11	0	0	0	0	0	0	#NULL!	0	#NULL!	#NULL!	0	0	#NULL!	0	0	0	0	0	0	0	#NULL!	#NULL!	#NULL!	#NULL!	#NULL!	4	1.36	18	1.72	0
446	19	1	0	4	1	1	1	1	1	2	2		#NULL!	#NULL!	#NULL!	2017-11-06	21	2	2017-12-11	0	0	0	0	4	1	2	1	1	1	0	0	#NULL!	1	1	1	0	1	0	1	18	2	5	3	0	4	1.36	18	1.72	1
445	19	1	0	3	1	1	3	3	1	2	2		#NULL!	#NULL!	#NULL!	2017-11-06	20	2	2017-12-11	0	0	0	0	7	1	1	1	1	1	0	0	#NULL!	1	0	0	0	1	0	0	18	1	5	3	0	4	1.36	18	1.72	1
444	19	1	0	4	1	2	2	3	1	3	2		#NULL!	#NULL!	#NULL!	2017-11-06	12	0	2017-12-11	0	0	0	0	0	0	#NULL!	0	#NULL!	#NULL!	0	0	#NULL!	0	0	0	0	0	0	0	#NULL!	#NULL!	#NULL!	#NULL!	#NULL!	2	23.65	18	1.72	0
443	19	1	0	2	1	3	3	2	1	2	#NULL!		#NULL!	#NULL!	#NULL!	2017-11-08	34	3	2017-12-12	0	0	0	0	0	0	#NULL!	0	#NULL!	#NULL!	0	0	#NULL!	0	0	0	0	0	0	0	#NULL!	#NULL!	#NULL!	#NULL!	#NULL!	5	1.35	4	1.72	0
442	18	1	0	2	1	3	4	4	2	1	2		1	#NULL!	#NULL!	2017-11-08	29	3	2017-12-12	0	0	0	0	2	2	1	0	#NULL!	0	0	0	#NULL!	1	0	0	0	2	0	0	17	1	4	3	0	5	1.35	4	1.72	2
441	18	1	1	4	1	2	2	3	1	3	#NULL!		#NULL!	#NULL!	#NULL!	2017-11-08	14	1	2017-12-12	0	0	0	0	0	0	#NULL!	0	#NULL!	#NULL!	0	0	#NULL!	0	0	0	0	0	0	0	#NULL!	#NULL!	#NULL!	#NULL!	#NULL!	3	3.22	4	1.72	0
440	19	1	0	4	1	#NULL!	#NULL!	#NULL!	#NULL!	3	#NULL!		#NULL!	#NULL!	#NULL!	2017-11-08	16	1	2017-12-12	1	0	0	0	0	0	#NULL!	0	#NULL!	#NULL!	0	0	#NULL!	0	0	0	0	0	0	0	#NULL!	#NULL!	#NULL!	#NULL!	#NULL!	3	3.22	4	1.72	0
439	18	1	0	2	1	#NULL!	#NULL!	#NULL!	#NULL!	3	#NULL!		#NULL!	#NULL!	#NULL!	2017-11-08	19	1	2017-12-12	0	0	0	1	0	0	#NULL!	0	#NULL!	#NULL!	1	0	#NULL!	0	0	0	0	0	0	0	#NULL!	#NULL!	#NULL!	#NULL!	#NULL!	3	3.22	4	1.72	0
438	19	0	0	4	1	#NULL!	#NULL!	#NULL!	#NULL!	2	#NULL!		#NULL!	#NULL!	#NULL!	2017-11-08	20	2	2017-12-12	0	0	0	0	0	0	#NULL!	0	#NULL!	#NULL!	0	0	#NULL!	0	0	0	0	0	0	0	#NULL!	#NULL!	#NULL!	#NULL!	#NULL!	4	1.36	4	2.38	0
437	18	1	0	1	1	4	4	2	1	3	#NULL!		#NULL!	#NULL!	#NULL!	2017-11-08	14	1	2017-12-12	0	0	0	0	0	0	#NULL!	0	#NULL!	#NULL!	0	0	#NULL!	0	0	0	0	0	0	0	#NULL!	#NULL!	#NULL!	#NULL!	#NULL!	3	3.22	4	1.72	0
436	18	1	0	4	1	2	1	3	1	2	#NULL!		#NULL!	#NULL!	#NULL!	2017-11-08	14	1	2017-12-12	0	0	0	0	1	0	#NULL!	0	#NULL!	#NULL!	0	0	#NULL!	0	0	0	0	0	0	0	#NULL!	#NULL!	#NULL!	#NULL!	#NULL!	3	3.22	4	1.72	0
435	18	1	0	4	1	2	2	3	1	2	#NULL!		#NULL!	#NULL!	#NULL!	2017-11-08	18	1	2017-12-12	0	0	0	0	1	0	#NULL!	0	#NULL!	#NULL!	0	0	#NULL!	0	0	0	0	0	0	0	#NULL!	#NULL!	#NULL!	#NULL!	#NULL!	3	3.22	4	1.72	0
434	19	1	0	4	1	2	2	3	1	2	#NULL!		#NULL!	#NULL!	#NULL!	2017-11-08	24	2	2017-12-12	0	0	0	0	0	0	#NULL!	0	#NULL!	#NULL!	0	0	#NULL!	0	0	0	0	0	0	0	#NULL!	#NULL!	#NULL!	#NULL!	#NULL!	4	1.36	4	1.72	0
433	17	1	0	3	1	1	2	3	1	2	#NULL!		#NULL!	#NULL!	#NULL!	2017-11-08	28	2	2017-12-12	0	0	0	0	0	0	#NULL!	0	#NULL!	#NULL!	0	0	#NULL!	0	0	0	0	0	0	0	#NULL!	#NULL!	#NULL!	#NULL!	#NULL!	4	1.36	4	1.72	0
432	18	1	0	4	1	1	1	2	1	2	#NULL!		#NULL!	#NULL!	#NULL!	2017-11-08	33	3	2017-12-12	0	0	0	0	0	0	#NULL!	0	#NULL!	#NULL!	0	0	#NULL!	0	0	0	0	0	0	0	#NULL!	#NULL!	#NULL!	#NULL!	#NULL!	5	1.35	4	1.72	0
431	19	0	1	3	1	2	2	4	2	3	#NULL!		#NULL!	#NULL!	#NULL!	2017-11-08	6	0	2017-12-12	0	0	0	0	1	0	#NULL!	0	#NULL!	#NULL!	0	0	#NULL!	0	0	0	0	0	0	0	#NULL!	#NULL!	#NULL!	#NULL!	#NULL!	1	1.43	4	2.38	0
430	18	1	0	2	1	4	4	1	1	2	#NULL!		#NULL!	#NULL!	#NULL!	2017-11-08	6	0	2017-12-12	0	0	0	0	0	0	#NULL!	0	#NULL!	#NULL!	0	0	#NULL!	0	0	0	0	0	0	0	#NULL!	#NULL!	#NULL!	#NULL!	#NULL!	1	1.43	4	1.72	0
429	17	1	0	4	1	1	1	4	2	2	1	C	#NULL!	#NULL!	#NULL!	2017-11-08	18	1	2017-12-12	0	0	0	0	0	0	#NULL!	0	#NULL!	#NULL!	0	0	#NULL!	0	0	0	0	0	0	0	#NULL!	#NULL!	#NULL!	#NULL!	#NULL!	3	3.22	4	1.72	0
428	19	1	0	1	1	3	4	1	1	2	#NULL!		#NULL!	#NULL!	#NULL!	2017-11-08	6	0	2017-12-12	0	0	0	0	0	0	#NULL!	0	#NULL!	#NULL!	0	0	#NULL!	0	0	0	0	0	0	0	#NULL!	#NULL!	#NULL!	#NULL!	#NULL!	1	1.43	4	1.72	0
427	19	1	0	4	1	#NULL!	#NULL!	#NULL!	#NULL!	3	#NULL!		#NULL!	#NULL!	#NULL!	2017-11-08	20	2	2017-12-12	1	0	0	0	0	0	#NULL!	0	#NULL!	#NULL!	0	0	#NULL!	0	0	0	0	0	0	0	#NULL!	#NULL!	#NULL!	#NULL!	#NULL!	4	1.36	4	1.72	0
426	19	1	0	3	1	3	2	3	1	2	#NULL!		#NULL!	#NULL!	#NULL!	2017-11-08	15	1	2017-12-12	0	0	0	0	0	0	#NULL!	0	#NULL!	#NULL!	0	0	#NULL!	0	0	0	0	0	0	0	#NULL!	#NULL!	#NULL!	#NULL!	#NULL!	3	3.22	4	1.72	0
425	18	1	1	3	1	3	2	3	1	3	#NULL!		#NULL!	#NULL!	#NULL!	2017-11-08	17	1	2017-12-12	1	0	0	0	0	0	#NULL!	0	#NULL!	#NULL!	0	0	#NULL!	0	0	0	0	0	0	0	#NULL!	#NULL!	#NULL!	#NULL!	#NULL!	3	3.22	4	1.72	0
424	19	0	0	1	1	4	4	3	1	2	#NULL!		#NULL!	#NULL!	#NULL!	2017-11-08	16	1	2017-12-12	0	0	0	0	0	0	#NULL!	0	#NULL!	#NULL!	0	0	#NULL!	0	0	0	0	0	0	0	#NULL!	#NULL!	#NULL!	#NULL!	#NULL!	3	3.22	4	2.38	0
423	19	1	0	2	1	#NULL!	#NULL!	#NULL!	#NULL!	2	#NULL!		#NULL!	#NULL!	#NULL!	2017-11-08	12	0	2017-12-12	0	0	0	0	0	0	#NULL!	0	#NULL!	#NULL!	0	0	#NULL!	0	0	0	0	0	0	0	#NULL!	#NULL!	#NULL!	#NULL!	#NULL!	2	23.65	4	1.72	0
422	19	1	0	4	1	2	3	4	2	1	1	A	2	0	5	2017-11-08	10	0	2017-12-12	0	0	0	1	0	0	#NULL!	0	#NULL!	#NULL!	1	0	#NULL!	0	0	0	0	0	0	0	#NULL!	#NULL!	#NULL!	#NULL!	#NULL!	1	1.43	4	1.72	0
421	19	1	0	3	1	#NULL!	#NULL!	#NULL!	#NULL!	1	#NULL!		2	1	#NULL!	2017-11-08	18	1	2017-12-12	0	0	0	1	0	0	#NULL!	0	#NULL!	#NULL!	1	0	#NULL!	0	0	0	0	0	0	0	#NULL!	#NULL!	#NULL!	#NULL!	#NULL!	3	3.22	4	1.72	0
420	19	1	0	3	1	4	2	3	1	3	#NULL!		#NULL!	#NULL!	#NULL!	2017-11-08	3	0	2017-12-12	0	0	0	0	0	0	#NULL!	0	#NULL!	#NULL!	0	0	#NULL!	0	0	0	0	0	0	0	#NULL!	#NULL!	#NULL!	#NULL!	#NULL!	1	1.43	4	1.72	0
419	18	1	0	4	1	#NULL!	#NULL!	#NULL!	#NULL!	1	#NULL!		2	1	5	2017-11-08	10	0	2017-12-12	0	0	0	1	0	0	#NULL!	0	#NULL!	#NULL!	0	0	#NULL!	0	0	0	0	0	0	0	#NULL!	#NULL!	#NULL!	#NULL!	#NULL!	1	1.43	4	1.72	0
418	17	1	1	4	1	2	2	4	2	2	#NULL!		#NULL!	#NULL!	#NULL!	2017-11-08	15	1	2017-12-12	0	0	0	0	0	0	#NULL!	0	#NULL!	#NULL!	0	0	#NULL!	0	0	0	0	0	0	0	#NULL!	#NULL!	#NULL!	#NULL!	#NULL!	3	3.22	4	1.72	0
417	20	0	0	3	1	2	2	3	1	2	#NULL!		#NULL!	#NULL!	#NULL!	2017-11-08	20	2	2017-12-12	0	0	0	0	0	0	#NULL!	0	#NULL!	#NULL!	0	0	#NULL!	0	0	0	0	0	0	0	#NULL!	#NULL!	#NULL!	#NULL!	#NULL!	4	1.36	4	2.38	0
416	18	1	1	2	1	4	4	2	1	2	#NULL!		#NULL!	#NULL!	#NULL!	2017-11-08	8	0	2017-12-12	0	0	0	0	0	0	#NULL!	0	#NULL!	#NULL!	0	0	#NULL!	0	0	0	0	0	0	0	#NULL!	#NULL!	#NULL!	#NULL!	#NULL!	1	1.43	4	1.72	0
415	21	0	0	2	1	4	3	3	1	2	#NULL!		#NULL!	#NULL!	#NULL!	2017-11-08	16	1	2017-12-12	0	0	0	0	0	0	#NULL!	0	#NULL!	#NULL!	0	0	#NULL!	0	0	0	0	0	0	0	#NULL!	#NULL!	#NULL!	#NULL!	#NULL!	3	3.22	4	2.38	0
414	18	1	0	4	1	#NULL!	#NULL!	#NULL!	#NULL!	1	#NULL!		1	#NULL!	#NULL!	2017-11-08	18	1	2017-12-12	0	0	0	0	0	0	#NULL!	0	#NULL!	#NULL!	0	0	#NULL!	0	0	0	0	0	0	0	#NULL!	#NULL!	#NULL!	#NULL!	#NULL!	3	3.22	4	1.72	0
413	19	0	0	1	1	3	3	3	1	2	#NULL!		#NULL!	#NULL!	#NULL!	2017-11-08	17	1	2017-12-12	0	0	0	0	0	0	#NULL!	0	#NULL!	#NULL!	0	0	#NULL!	0	0	0	0	0	0	0	#NULL!	#NULL!	#NULL!	#NULL!	#NULL!	3	3.22	4	2.38	0
412	18	0	0	2	1	4	4	2	1	1	#NULL!		2	1	7	2017-11-08	2	0	2017-12-12	0	0	0	1	0	0	#NULL!	0	#NULL!	#NULL!	0	0	#NULL!	0	0	0	0	0	0	0	#NULL!	#NULL!	#NULL!	#NULL!	#NULL!	1	1.43	4	2.38	0
411	19	1	0	2	1	1	1	2	1	2	#NULL!		#NULL!	#NULL!	#NULL!	2017-11-08	14	1	2017-12-12	0	0	0	0	0	0	#NULL!	0	#NULL!	#NULL!	0	0	#NULL!	0	0	0	0	0	0	0	#NULL!	#NULL!	#NULL!	#NULL!	#NULL!	3	3.22	4	1.72	0
410	19	1	0	4	1	2	2	3	1	3	#NULL!		#NULL!	#NULL!	#NULL!	2017-11-08	19	1	2017-12-12	1	0	0	0	0	0	#NULL!	0	#NULL!	#NULL!	0	0	#NULL!	0	0	0	0	0	0	0	#NULL!	#NULL!	#NULL!	#NULL!	#NULL!	3	3.22	4	1.72	0
409	18	1	0	3	1	2	3	3	1	3	2		#NULL!	#NULL!	#NULL!	2017-11-08	19	1	2017-12-12	0	0	0	0	0	0	#NULL!	0	#NULL!	#NULL!	0	0	#NULL!	0	0	0	0	0	0	0	#NULL!	#NULL!	#NULL!	#NULL!	#NULL!	3	3.22	4	1.72	0
408	19	0	0	4	1	1	1	5	2	1	#NULL!		2	0	8	2017-11-08	11	0	2017-12-12	1	0	0	1	0	0	#NULL!	0	#NULL!	#NULL!	1	0	#NULL!	0	0	0	0	0	0	0	#NULL!	#NULL!	#NULL!	#NULL!	#NULL!	2	23.65	4	2.38	0
407	19	0	1	2	1	3	3	3	1	2	#NULL!		#NULL!	#NULL!	#NULL!	2017-11-08	20	2	2017-12-12	0	0	0	0	0	0	#NULL!	0	#NULL!	#NULL!	0	0	#NULL!	0	0	0	0	0	0	0	#NULL!	#NULL!	#NULL!	#NULL!	#NULL!	4	1.36	4	2.38	0
406	19	1	0	4	1	2	2	3	1	2	#NULL!		#NULL!	#NULL!	#NULL!	2017-11-08	18	1	2017-12-12	0	0	0	0	0	0	#NULL!	0	#NULL!	#NULL!	0	0	#NULL!	0	0	0	0	0	0	0	#NULL!	#NULL!	#NULL!	#NULL!	#NULL!	3	3.22	4	1.72	0
405	18	1	0	3	1	3	1	3	1	3	#NULL!		#NULL!	#NULL!	#NULL!	2017-11-08	1	0	2017-12-12	0	0	0	0	0	0	#NULL!	0	#NULL!	#NULL!	0	0	#NULL!	0	0	0	0	0	0	0	#NULL!	#NULL!	#NULL!	#NULL!	#NULL!	1	1.43	4	1.72	0
404	18	0	0	2	1	1	1	3	1	3	#NULL!		#NULL!	#NULL!	#NULL!	2017-11-08	15	1	2017-12-12	1	0	0	0	0	0	#NULL!	0	#NULL!	#NULL!	0	0	#NULL!	0	0	0	0	0	0	0	#NULL!	#NULL!	#NULL!	#NULL!	#NULL!	3	3.22	4	2.38	0
403	18	1	0	2	1	3	2	3	1	2	#NULL!		#NULL!	#NULL!	#NULL!	2017-11-08	9	0	2017-12-12	0	0	0	0	0	0	#NULL!	0	#NULL!	#NULL!	0	0	#NULL!	0	0	0	0	0	0	0	#NULL!	#NULL!	#NULL!	#NULL!	#NULL!	1	1.43	4	1.72	0
402	18	1	1	3	1	1	2	4	2	3	#NULL!		#NULL!	#NULL!	#NULL!	2017-11-08	12	0	2017-12-12	0	0	0	0	0	0	#NULL!	0	#NULL!	#NULL!	0	0	#NULL!	0	0	0	0	0	0	0	#NULL!	#NULL!	#NULL!	#NULL!	#NULL!	2	23.65	4	1.72	0
401	18	1	0	3	1	3	3	2	1	1	#NULL!		2	0	2	2017-11-08	11	0	2017-12-12	1	0	0	1	0	0	#NULL!	0	#NULL!	#NULL!	0	0	#NULL!	0	0	0	0	0	0	0	#NULL!	#NULL!	#NULL!	#NULL!	#NULL!	2	23.65	4	1.72	0
400	18	1	0	4	1	3	3	3	1	3	#NULL!		#NULL!	#NULL!	#NULL!	2017-11-08	26	2	2017-12-12	0	0	0	0	0	0	#NULL!	0	#NULL!	#NULL!	0	0	#NULL!	0	0	0	0	0	0	0	#NULL!	#NULL!	#NULL!	#NULL!	#NULL!	4	1.36	4	1.72	0
399	18	1	0	1	1	2	2	3	1	2	#NULL!		#NULL!	#NULL!	#NULL!	2017-11-08	24	2	2017-12-12	0	0	0	0	2	2	2	0	1	0	0	0	#NULL!	1	1	0	0	2	0	0	18	4	5	3	0	4	1.36	4	1.72	2
398	19	0	0	2	1	#NULL!	#NULL!	#NULL!	#NULL!	2	#NULL!		#NULL!	#NULL!	#NULL!	2017-11-08	4	0	2017-12-12	0	0	0	0	0	0	#NULL!	0	#NULL!	#NULL!	0	0	#NULL!	0	0	0	0	0	0	0	#NULL!	#NULL!	#NULL!	#NULL!	#NULL!	1	1.43	4	2.38	0
397	18	1	0	2	1	4	2	3	1	2	#NULL!		#NULL!	#NULL!	#NULL!	2017-11-08	23	2	2017-12-12	0	0	0	1	0	0	#NULL!	2	#NULL!	#NULL!	1	0	#NULL!	0	0	0	0	0	0	0	#NULL!	#NULL!	#NULL!	#NULL!	#NULL!	4	1.36	4	1.72	0
396	20	0	0	4	1	2	1	4	2	3	#NULL!		#NULL!	#NULL!	#NULL!	2017-11-08	7	0	2017-12-12	1	0	0	1	0	0	#NULL!	0	#NULL!	#NULL!	0	0	#NULL!	0	0	0	0	0	0	0	#NULL!	#NULL!	#NULL!	#NULL!	#NULL!	1	1.43	4	2.38	0
395	19	1	0	1	1	#NULL!	#NULL!	#NULL!	#NULL!	1	#NULL!		1	#NULL!	#NULL!	2017-11-08	6	0	2017-12-12	1	0	0	1	0	0	#NULL!	0	#NULL!	#NULL!	1	0	#NULL!	0	0	0	0	0	0	0	#NULL!	#NULL!	#NULL!	#NULL!	#NULL!	1	1.43	4	1.72	0
394	18	1	0	4	1	2	1	3	1	2	#NULL!		#NULL!	#NULL!	#NULL!	2017-11-08	17	1	2017-12-12	0	0	0	0	0	0	#NULL!	0	#NULL!	#NULL!	0	0	#NULL!	0	0	0	0	0	0	0	#NULL!	#NULL!	#NULL!	#NULL!	#NULL!	3	3.22	4	1.72	0
393	19	0	0	4	1	3	3	4	2	2	#NULL!		#NULL!	#NULL!	#NULL!	2017-11-08	4	0	2017-12-12	1	0	0	1	0	0	#NULL!	0	#NULL!	#NULL!	1	0	#NULL!	0	0	0	0	0	0	0	#NULL!	#NULL!	#NULL!	#NULL!	#NULL!	1	1.43	4	2.38	0
392	19	1	0	3	1	3	3	3	1	3	#NULL!		#NULL!	#NULL!	#NULL!	2017-11-08	10	0	2017-12-12	0	0	0	0	0	0	#NULL!	0	#NULL!	#NULL!	0	0	#NULL!	0	0	0	0	0	0	0	#NULL!	#NULL!	#NULL!	#NULL!	#NULL!	2	23.65	4	1.72	0
391	17	1	0	4	1	2	2	4	2	1	#NULL!		1	#NULL!	#NULL!	2017-11-08	20	2	2017-12-12	0	0	0	0	0	0	#NULL!	0	#NULL!	#NULL!	0	0	#NULL!	0	0	0	0	0	0	0	#NULL!	#NULL!	#NULL!	#NULL!	#NULL!	4	1.36	4	1.72	0
390	18	1	0	4	1	2	2	4	2	2	#NULL!		#NULL!	#NULL!	#NULL!	2017-11-08	8	0	2017-12-12	0	0	0	0	0	0	#NULL!	0	#NULL!	#NULL!	0	0	#NULL!	0	0	0	0	0	0	0	#NULL!	#NULL!	#NULL!	#NULL!	#NULL!	1	1.43	4	1.72	0
389	18	1	0	4	1	2	2	3	1	2	1	C	#NULL!	#NULL!	#NULL!	2017-11-08	27	2	2017-12-12	0	0	0	0	0	0	#NULL!	0	#NULL!	#NULL!	0	0	#NULL!	0	0	0	0	0	0	0	#NULL!	#NULL!	#NULL!	#NULL!	#NULL!	4	1.36	4	1.72	0
388	18	1	0	3	1	#NULL!	#NULL!	#NULL!	#NULL!	2	#NULL!		#NULL!	#NULL!	#NULL!	2017-11-08	7	0	2017-12-12	0	0	0	0	0	0	#NULL!	0	#NULL!	#NULL!	0	0	#NULL!	0	0	0	0	0	0	0	#NULL!	#NULL!	#NULL!	#NULL!	#NULL!	1	1.43	4	1.72	0
387	19	1	0	3	1	3	2	3	1	2	2		#NULL!	#NULL!	#NULL!	2017-11-08	8	0	2017-12-12	0	0	0	0	0	0	#NULL!	0	#NULL!	#NULL!	0	0	#NULL!	0	0	0	0	0	0	0	#NULL!	#NULL!	#NULL!	#NULL!	#NULL!	1	1.43	4	1.72	0
386	18	1	0	4	1	3	3	2	1	2	#NULL!		#NULL!	#NULL!	#NULL!	2017-11-08	6	0	2017-12-12	0	0	0	0	0	0	#NULL!	0	#NULL!	#NULL!	0	0	#NULL!	0	0	0	0	0	0	0	#NULL!	#NULL!	#NULL!	#NULL!	#NULL!	1	1.43	4	1.72	0
385	19	0	0	2	1	2	2	2	1	2	2		#NULL!	#NULL!	#NULL!	2017-11-07	28	2	2017-12-07	1	0	0	0	0	0	#NULL!	0	#NULL!	#NULL!	0	0	#NULL!	0	0	0	0	0	0	0	#NULL!	#NULL!	#NULL!	#NULL!	#NULL!	4	1.36	16	2.38	0
384	18	1	0	1	1	4	4	3	1	2	2		#NULL!	#NULL!	#NULL!	2017-11-07	4	0	2017-12-07	0	0	0	0	0	0	#NULL!	0	#NULL!	#NULL!	0	0	#NULL!	0	0	0	0	0	0	0	#NULL!	#NULL!	#NULL!	#NULL!	#NULL!	1	1.43	15	1.72	0
383	19	0	0	1	1	4	3	2	1	2	2		#NULL!	#NULL!	#NULL!	2017-11-07	6	0	2017-12-07	0	0	0	0	1	0	#NULL!	0	#NULL!	#NULL!	0	0	#NULL!	0	0	0	0	0	0	0	#NULL!	#NULL!	#NULL!	#NULL!	#NULL!	2	23.65	15	2.38	0
382	18	1	0	2	1	2	3	3	1	2	2		#NULL!	#NULL!	#NULL!	2017-11-07	29	3	2017-12-07	0	1	1	1	7	1	6	1	3	1	0	0	#NULL!	1	1	0	0	1	0	0	18	4	5	3	0	5	1.35	15	1.72	1
381	19	1	0	1	1	3	3	3	1	3	2		#NULL!	#NULL!	#NULL!	2017-11-07	14	1	2017-12-07	0	0	0	0	2	0	#NULL!	1	#NULL!	#NULL!	0	0	#NULL!	0	0	0	0	0	0	0	#NULL!	#NULL!	#NULL!	#NULL!	#NULL!	3	3.22	15	1.72	0
380	18	1	0	4	1	2	1	3	1	3	1	C	#NULL!	#NULL!	#NULL!	2017-11-07	7	0	2017-12-07	0	0	0	0	0	0	#NULL!	0	#NULL!	#NULL!	0	0	#NULL!	0	0	0	0	0	0	0	#NULL!	#NULL!	#NULL!	#NULL!	#NULL!	2	23.65	15	1.72	0
379	18	1	0	2	1	2	1	3	1	1	1	B	1	#NULL!	#NULL!	2017-11-07	24	2	2017-12-07	0	0	0	1	0	0	#NULL!	0	#NULL!	#NULL!	1	0	#NULL!	0	0	0	0	0	0	0	#NULL!	#NULL!	#NULL!	#NULL!	#NULL!	4	1.36	15	1.72	0
378	20	0	0	2	1	4	3	2	1	1	2		1	#NULL!	#NULL!	2017-11-07	11	0	2017-12-07	0	1	0	1	7	0	#NULL!	0	#NULL!	#NULL!	1	0	#NULL!	0	0	0	0	0	0	0	#NULL!	#NULL!	#NULL!	#NULL!	#NULL!	2	23.65	15	2.38	0
377	18	1	0	2	1	3	3	4	2	2	1	?	#NULL!	#NULL!	#NULL!	2017-11-07	17	1	2017-12-07	0	0	0	0	0	0	#NULL!	0	#NULL!	#NULL!	0	0	#NULL!	0	0	0	0	0	0	0	#NULL!	#NULL!	#NULL!	#NULL!	#NULL!	3	3.22	15	1.72	0
376	18	1	0	3	1	3	2	3	1	2	2		#NULL!	#NULL!	#NULL!	2017-11-07	20	2	2017-12-07	1	0	0	0	0	0	#NULL!	0	#NULL!	#NULL!	0	0	#NULL!	0	0	0	0	0	0	0	#NULL!	#NULL!	#NULL!	#NULL!	#NULL!	4	1.36	15	1.72	0
375	19	1	0	1	1	2	2	2	1	2	2		#NULL!	#NULL!	#NULL!	2017-11-07	11	0	2017-12-07	0	0	0	0	0	0	#NULL!	0	#NULL!	#NULL!	0	0	#NULL!	0	0	0	0	0	0	0	#NULL!	#NULL!	#NULL!	#NULL!	#NULL!	2	23.65	15	1.72	0
374	18	1	0	2	1	3	4	3	1	2	2		#NULL!	#NULL!	#NULL!	2017-11-07	19	1	2017-12-07	0	0	0	1	5	1	0.5	0	1	0	1	0	#NULL!	1	1	1	0	1	0	1	18	2	5	3	0	3	3.22	15	1.72	1
373	22	1	0	2	1	2	2	4	2	2	2		#NULL!	#NULL!	#NULL!	2017-11-07	21	2	2017-12-07	0	0	0	1	1	0	#NULL!	0	#NULL!	#NULL!	1	0	#NULL!	0	0	0	0	0	0	0	#NULL!	#NULL!	#NULL!	#NULL!	#NULL!	4	1.36	15	1.72	0
372	18	1	0	4	1	1	1	4	2	2	1	A	#NULL!	#NULL!	#NULL!	2017-11-07	20	2	2017-12-07	0	0	0	0	4	1	4	4	2	2	0	1	0.5	1	1	1	1	1	1	1	17	2	4	3	0	4	1.36	15	1.72	1
371	18	1	0	3	1	2	2	3	1	2	2		#NULL!	#NULL!	#NULL!	2017-11-07	23	2	2017-12-07	0	0	0	0	0	0	#NULL!	3	1	2	0	2	0.5	1	1	1	1	2	2	2	18	3	5	3	0	4	1.36	15	1.72	2
370	17	1	1	4	1	2	1	3	1	2	2		#NULL!	#NULL!	#NULL!	2017-11-07	1	0	2017-12-07	0	0	0	0	0	0	#NULL!	0	#NULL!	#NULL!	0	0	#NULL!	0	0	0	0	0	0	0	#NULL!	#NULL!	#NULL!	#NULL!	#NULL!	1	1.43	15	1.72	0
369	19	1	0	2	1	2	3	3	1	2	2		#NULL!	#NULL!	#NULL!	2017-11-07	15	1	2017-12-07	0	0	0	0	1	0	#NULL!	0	#NULL!	#NULL!	0	0	#NULL!	0	0	0	0	0	0	0	#NULL!	#NULL!	#NULL!	#NULL!	#NULL!	3	3.22	15	1.72	0
368	19	1	0	2	1	4	3	3	1	2	2		#NULL!	#NULL!	#NULL!	2017-11-07	19	1	2017-12-07	0	0	0	0	0	0	#NULL!	0	#NULL!	#NULL!	0	0	#NULL!	0	0	0	0	0	0	0	#NULL!	#NULL!	#NULL!	#NULL!	#NULL!	3	3.22	15	1.72	0
367	18	1	0	4	1	2	2	2	1	2	2		#NULL!	#NULL!	#NULL!	2017-11-07	10	0	2017-12-07	0	0	0	0	0	0	#NULL!	0	#NULL!	#NULL!	0	0	#NULL!	0	0	0	0	0	0	0	#NULL!	#NULL!	#NULL!	#NULL!	#NULL!	2	23.65	15	1.72	0
366	19	1	0	3	1	4	1	3	1	2	2		#NULL!	#NULL!	#NULL!	2017-11-07	15	1	2017-12-07	0	1	0	1	0	0	#NULL!	2	1	2	1	2	0.25	1	1	1	1	2	2	2	19	3	5	4	0	3	3.22	15	1.72	2
365	19	0	0	1	1	4	4	3	1	2	2		#NULL!	#NULL!	#NULL!	2017-11-07	12	0	2017-12-07	0	0	0	0	0	0	#NULL!	0	#NULL!	#NULL!	0	0	#NULL!	0	0	0	0	0	0	0	#NULL!	#NULL!	#NULL!	#NULL!	#NULL!	2	23.65	15	2.38	0
364	19	1	1	3	1	2	1	4	2	2	1	B	#NULL!	#NULL!	#NULL!	2017-11-07	25	2	2017-12-07	0	0	0	0	2	0	#NULL!	1	#NULL!	#NULL!	0	0	#NULL!	0	0	0	0	0	0	0	#NULL!	#NULL!	#NULL!	#NULL!	#NULL!	4	1.36	15	1.72	0
363	19	1	0	2	1	1	1	5	2	2	1	A	#NULL!	#NULL!	#NULL!	2017-11-07	14	1	2017-12-07	0	0	0	0	0	0	#NULL!	0	#NULL!	#NULL!	0	0	#NULL!	0	0	0	0	0	0	0	#NULL!	#NULL!	#NULL!	#NULL!	#NULL!	3	3.22	15	1.72	0
362	18	1	0	4	1	2	2	4	2	3	2		#NULL!	#NULL!	#NULL!	2017-11-07	10	0	2017-12-07	0	0	0	0	0	0	#NULL!	0	#NULL!	#NULL!	0	0	#NULL!	0	0	0	0	0	0	0	#NULL!	#NULL!	#NULL!	#NULL!	#NULL!	2	23.65	15	1.72	0
361	20	1	0	3	1	4	1	3	1	2	1	B	#NULL!	#NULL!	#NULL!	2017-11-07	15	1	2017-12-07	0	0	0	1	3	0	#NULL!	0	#NULL!	#NULL!	1	0	#NULL!	0	0	0	0	0	0	0	#NULL!	#NULL!	#NULL!	#NULL!	#NULL!	3	3.22	15	1.72	0
360	19	1	0	2	1	4	3	3	1	2	2		#NULL!	#NULL!	#NULL!	2017-11-07	19	1	2017-12-05	0	0	0	0	0	0	#NULL!	0	#NULL!	#NULL!	0	0	#NULL!	0	0	0	0	0	0	0	#NULL!	#NULL!	#NULL!	#NULL!	#NULL!	3	3.22	14	1.72	0
359	18	1	0	4	1	2	1	3	1	3	1	?	#NULL!	#NULL!	#NULL!	2017-11-07	5	0	2017-12-05	0	0	0	0	0	0	#NULL!	0	#NULL!	#NULL!	0	0	#NULL!	0	0	0	0	0	0	0	#NULL!	#NULL!	#NULL!	#NULL!	#NULL!	2	23.65	14	1.72	0
358	20	1	0	4	1	3	2	5	2	1	1	A	2	0	2	2017-11-07	7	0	2017-12-05	0	0	0	1	2	0	#NULL!	0	#NULL!	#NULL!	1	0	#NULL!	0	0	0	0	0	0	0	#NULL!	#NULL!	#NULL!	#NULL!	#NULL!	2	23.65	14	1.72	0
357	22	0	1	4	1	2	2	3	1	3	1		#NULL!	#NULL!	#NULL!	2017-11-07	30	3	2017-12-05	0	0	0	0	3	2	1	0	1	0	0	0	#NULL!	1	1	1	0	2	0	2	22	3	5	4	0	5	1.35	14	2.38	2
356	18	1	0	3	1	2	2	3	1	1	2		2	0	14	2017-11-07	4	0	2017-12-05	0	0	0	1	0	0	#NULL!	0	#NULL!	#NULL!	0	0	#NULL!	0	0	0	0	0	0	0	#NULL!	#NULL!	#NULL!	#NULL!	#NULL!	2	23.65	14	1.72	0
355	18	1	0	4	1	2	1	3	1	2	2		#NULL!	#NULL!	#NULL!	2017-11-07	63	3	2017-12-05	0	0	0	0	0	0	#NULL!	0	#NULL!	#NULL!	0	0	#NULL!	0	0	0	0	0	0	0	#NULL!	#NULL!	#NULL!	#NULL!	#NULL!	2	23.65	14	1.72	0
354	17	1	0	4	1	1	2	4	2	2	1	C	#NULL!	#NULL!	#NULL!	2017-11-07	13	0	2017-12-05	0	0	0	1	2	2	0.5	0	1	0	1	0	#NULL!	1	1	0	0	2	0	0	16	4	4	3	0	3	3.22	14	1.72	2
353	18	1	0	3	1	3	3	2	1	3	2		#NULL!	#NULL!	#NULL!	2017-11-07	14	1	2017-12-05	0	0	0	0	0	0	#NULL!	0	#NULL!	#NULL!	0	0	#NULL!	0	0	0	0	0	0	0	#NULL!	#NULL!	#NULL!	#NULL!	#NULL!	3	3.22	14	1.72	0
352	19	1	1	2	1	1	2	2	1	3	2		#NULL!	#NULL!	#NULL!	2017-11-07	23	2	2017-12-05	0	0	0	1	0	0	#NULL!	0	#NULL!	#NULL!	1	0	#NULL!	0	0	0	0	0	0	0	#NULL!	#NULL!	#NULL!	#NULL!	#NULL!	4	1.36	14	1.72	0
351	18	1	0	2	1	4	3	3	1	1	2		1	#NULL!	#NULL!	2017-11-07	4	0	2017-12-05	0	0	0	1	0	0	#NULL!	0	#NULL!	#NULL!	1	0	#NULL!	0	0	0	0	0	0	0	#NULL!	#NULL!	#NULL!	#NULL!	#NULL!	2	23.65	14	1.72	0
350	18	1	1	4	1	4	2	3	1	2	2		#NULL!	#NULL!	#NULL!	2017-11-07	7	0	2017-12-05	0	0	0	0	0	0	#NULL!	0	#NULL!	#NULL!	0	0	#NULL!	0	0	0	0	0	0	0	#NULL!	#NULL!	#NULL!	#NULL!	#NULL!	2	23.65	14	1.72	0
349	18	1	1	4	1	1	2	3	1	2	1	?	#NULL!	#NULL!	#NULL!	2017-11-07	9	0	2017-12-05	0	0	0	1	0	0	#NULL!	0	#NULL!	#NULL!	1	0	#NULL!	0	0	0	0	0	0	0	#NULL!	#NULL!	#NULL!	#NULL!	#NULL!	2	23.65	14	1.72	0
348	18	1	0	3	1	4	4	2	1	2	2		#NULL!	#NULL!	#NULL!	2017-11-07	11	0	2017-12-05	0	0	0	0	0	0	#NULL!	0	#NULL!	#NULL!	0	0	#NULL!	0	0	0	0	0	0	0	#NULL!	#NULL!	#NULL!	#NULL!	#NULL!	2	23.65	14	1.72	0
347	18	1	0	2	1	4	4	2	1	2	2		#NULL!	#NULL!	#NULL!	2017-11-07	27	2	2017-12-05	0	0	0	0	5	1	2	0	2	0	0	0	#NULL!	1	0	0	0	1	0	0	10	1	1	1	0	4	1.36	14	1.72	1
346	18	0	0	2	1	4	4	3	1	2	2		#NULL!	#NULL!	#NULL!	2017-11-07	17	1	2017-12-10	0	0	0	0	0	0	#NULL!	0	#NULL!	#NULL!	0	0	#NULL!	0	0	0	0	0	0	0	#NULL!	#NULL!	#NULL!	#NULL!	#NULL!	3	3.22	3	2.38	0
345	18	1	0	3	1	2	3	4	2	1	1	C	1	#NULL!	#NULL!	2017-11-07	19	1	2017-12-10	0	0	0	1	0	0	#NULL!	0	#NULL!	#NULL!	1	0	#NULL!	0	0	0	0	0	0	0	#NULL!	#NULL!	#NULL!	#NULL!	#NULL!	3	3.22	3	1.72	0
344	19	1	0	4	1	1	1	3	1	2	1	C	#NULL!	#NULL!	#NULL!	2017-11-07	24	2	2017-12-10	0	0	0	0	0	0	#NULL!	0	#NULL!	#NULL!	0	0	#NULL!	0	0	0	0	0	0	0	#NULL!	#NULL!	#NULL!	#NULL!	#NULL!	4	1.36	3	1.72	0
343	19	1	0	3	1	#NULL!	#NULL!	#NULL!	#NULL!	3	#NULL!		#NULL!	#NULL!	#NULL!	2017-11-07	10	0	2017-12-10	0	0	0	0	0	0	#NULL!	0	#NULL!	#NULL!	0	0	#NULL!	0	0	0	0	0	0	0	#NULL!	#NULL!	#NULL!	#NULL!	#NULL!	1	1.43	3	1.72	0
342	19	1	0	2	1	2	1	3	1	2	2		#NULL!	#NULL!	#NULL!	2017-11-07	28	2	2017-12-10	0	0	0	0	0	0	#NULL!	0	#NULL!	#NULL!	0	0	#NULL!	0	0	0	0	0	0	0	#NULL!	#NULL!	#NULL!	#NULL!	#NULL!	4	1.36	3	1.72	0
341	18	1	0	2	1	3	2	3	1	2	2		#NULL!	#NULL!	#NULL!	2017-11-07	27	2	2017-12-10	0	0	0	0	0	0	#NULL!	0	#NULL!	#NULL!	0	0	#NULL!	0	0	0	0	0	0	0	#NULL!	#NULL!	#NULL!	#NULL!	#NULL!	4	1.36	3	1.72	0
340	18	1	0	3	1	2	2	3	1	2	2		#NULL!	#NULL!	#NULL!	2017-11-07	21	2	2017-12-10	0	0	0	0	0	0	#NULL!	0	#NULL!	#NULL!	0	0	#NULL!	0	0	0	0	0	0	0	#NULL!	#NULL!	#NULL!	#NULL!	#NULL!	4	1.36	3	1.72	0
339	18	1	0	2	1	4	4	3	1	2	2		#NULL!	#NULL!	#NULL!	2017-11-07	13	0	2017-12-10	0	0	0	0	2	2	0.5	0	#NULL!	0	0	0	#NULL!	1	0	0	0	2	0	0	13	1	2	2	0	3	3.22	3	1.72	2
338	18	1	0	2	1	#NULL!	#NULL!	#NULL!	#NULL!	2	#NULL!		#NULL!	#NULL!	#NULL!	2017-11-07	7	0	2017-12-10	0	0	0	0	1	0	#NULL!	0	#NULL!	#NULL!	0	0	#NULL!	0	0	0	0	0	0	0	#NULL!	#NULL!	#NULL!	#NULL!	#NULL!	1	1.43	3	1.72	0
337	20	1	0	2	1	2	1	2	1	3	2		#NULL!	#NULL!	#NULL!	2017-11-07	19	1	2017-12-10	0	0	0	0	0	0	#NULL!	0	#NULL!	#NULL!	0	0	#NULL!	0	0	0	0	0	0	0	#NULL!	#NULL!	#NULL!	#NULL!	#NULL!	3	3.22	3	1.72	0
336	18	1	0	1	1	4	4	3	1	2	2		#NULL!	#NULL!	#NULL!	2017-11-07	22	2	2017-12-10	0	0	0	0	0	0	#NULL!	0	#NULL!	#NULL!	0	0	#NULL!	0	0	0	0	0	0	0	#NULL!	#NULL!	#NULL!	#NULL!	#NULL!	4	1.36	3	1.72	0
335	20	1	0	2	1	4	3	3	1	3	2		#NULL!	#NULL!	#NULL!	2017-11-07	27	2	2017-12-10	0	0	0	0	0	0	#NULL!	0	#NULL!	#NULL!	0	0	#NULL!	0	0	0	0	0	0	0	#NULL!	#NULL!	#NULL!	#NULL!	#NULL!	4	1.36	3	1.72	0
334	19	1	0	2	1	3	3	3	1	2	2		#NULL!	#NULL!	#NULL!	2017-11-07	21	2	2017-12-10	0	0	0	0	1	0	#NULL!	0	#NULL!	#NULL!	0	0	#NULL!	0	0	0	0	0	0	0	#NULL!	#NULL!	#NULL!	#NULL!	#NULL!	4	1.36	3	1.72	0
333	18	0	0	1	1	4	4	1	1	2	2		#NULL!	#NULL!	#NULL!	2017-11-07	0	0	2017-12-10	0	0	0	0	0	0	#NULL!	0	#NULL!	#NULL!	0	0	#NULL!	0	0	0	0	0	0	0	#NULL!	#NULL!	#NULL!	#NULL!	#NULL!	1	1.43	3	2.38	0
332	19	1	0	2	1	3	3	3	1	2	2		#NULL!	#NULL!	#NULL!	2017-11-07	3	0	2017-12-10	0	0	0	0	0	0	#NULL!	0	#NULL!	#NULL!	0	0	#NULL!	0	0	0	0	0	0	0	#NULL!	#NULL!	#NULL!	#NULL!	#NULL!	1	1.43	3	1.72	0
331	18	1	0	2	1	2	2	3	1	3	1	B	#NULL!	#NULL!	#NULL!	2017-11-07	9	0	2017-12-10	0	0	0	0	0	0	#NULL!	0	#NULL!	#NULL!	0	0	#NULL!	0	0	0	0	0	0	0	#NULL!	#NULL!	#NULL!	#NULL!	#NULL!	1	1.43	3	1.72	0
330	20	1	1	1	1	4	3	2	1	3	2		#NULL!	#NULL!	#NULL!	2017-11-07	21	2	2017-12-10	0	0	0	0	0	0	#NULL!	0	#NULL!	#NULL!	0	0	#NULL!	0	0	0	0	0	0	0	#NULL!	#NULL!	#NULL!	#NULL!	#NULL!	4	1.36	3	1.72	0
329	18	1	0	4	1	#NULL!	#NULL!	#NULL!	#NULL!	2	#NULL!		#NULL!	#NULL!	#NULL!	2017-11-07	15	1	2017-12-10	0	0	0	0	0	0	#NULL!	0	#NULL!	#NULL!	0	0	#NULL!	0	0	0	0	0	0	0	#NULL!	#NULL!	#NULL!	#NULL!	#NULL!	3	3.22	3	1.72	0
328	18	0	0	2	1	1	1	3	1	1	1	B	2	1	9	2017-11-07	8	0	2017-12-10	0	0	0	1	0	0	#NULL!	0	#NULL!	#NULL!	0	0	#NULL!	0	0	0	0	0	0	0	#NULL!	#NULL!	#NULL!	#NULL!	#NULL!	1	1.43	3	2.38	0
327	19	1	0	1	1	#NULL!	#NULL!	#NULL!	#NULL!	2	#NULL!		#NULL!	#NULL!	#NULL!	2017-11-07	18	1	2017-12-10	0	0	0	0	0	0	#NULL!	0	#NULL!	#NULL!	0	0	#NULL!	0	0	0	0	0	0	0	#NULL!	#NULL!	#NULL!	#NULL!	#NULL!	3	3.22	3	1.72	0
326	18	1	0	1	1	#NULL!	#NULL!	#NULL!	#NULL!	2	#NULL!		#NULL!	#NULL!	#NULL!	2017-11-07	0	0	2017-12-10	0	1	0	1	0	0	#NULL!	0	#NULL!	#NULL!	0	0	#NULL!	0	0	0	0	0	0	0	#NULL!	#NULL!	#NULL!	#NULL!	#NULL!	1	1.43	3	1.72	0
325	18	1	0	1	1	4	#NULL!	1	1	1	2		2	1	9	2017-11-07	7	0	2017-12-10	0	0	0	1	0	0	#NULL!	0	#NULL!	#NULL!	1	0	#NULL!	0	0	0	0	0	0	0	#NULL!	#NULL!	#NULL!	#NULL!	#NULL!	1	1.43	3	1.72	0
324	19	1	0	1	1	#NULL!	#NULL!	#NULL!	#NULL!	2	#NULL!		#NULL!	#NULL!	#NULL!	2017-11-07	10	0	2017-12-10	0	0	0	0	0	0	#NULL!	0	#NULL!	#NULL!	0	0	#NULL!	0	0	0	0	0	0	0	#NULL!	#NULL!	#NULL!	#NULL!	#NULL!	1	1.43	3	1.72	0
323	19	0	0	2	1	3	2	3	1	1	2		1	#NULL!	#NULL!	2017-11-07	7	0	2017-12-10	0	0	0	1	0	0	#NULL!	0	#NULL!	#NULL!	1	0	#NULL!	0	0	0	0	0	0	0	#NULL!	#NULL!	#NULL!	#NULL!	#NULL!	1	1.43	3	2.38	0
322	19	0	0	4	1	3	1	3	1	2	2		#NULL!	#NULL!	#NULL!	2017-11-07	0	0	2017-12-10	0	0	0	0	0	0	#NULL!	0	#NULL!	#NULL!	0	0	#NULL!	0	0	0	0	0	0	0	#NULL!	#NULL!	#NULL!	#NULL!	#NULL!	1	1.43	3	2.38	0
321	18	1	0	1	1	#NULL!	#NULL!	#NULL!	#NULL!	2	#NULL!		#NULL!	#NULL!	#NULL!	2017-11-07	21	2	2017-12-10	0	0	0	0	1	0	#NULL!	0	#NULL!	#NULL!	0	0	#NULL!	0	0	0	0	0	0	0	#NULL!	#NULL!	#NULL!	#NULL!	#NULL!	4	1.36	3	1.72	0
320	18	0	0	4	1	#NULL!	#NULL!	#NULL!	#NULL!	2	#NULL!		#NULL!	#NULL!	#NULL!	2017-11-07	22	2	2017-12-10	0	0	0	0	0	0	#NULL!	0	#NULL!	#NULL!	0	0	#NULL!	0	0	0	0	0	0	0	#NULL!	#NULL!	#NULL!	#NULL!	#NULL!	4	1.36	3	2.38	0
319	19	0	0	1	1	3	2	2	1	2	2		#NULL!	#NULL!	#NULL!	2017-11-07	0	0	2017-12-10	0	0	0	0	0	0	#NULL!	0	#NULL!	#NULL!	0	0	#NULL!	0	0	0	0	0	0	0	#NULL!	#NULL!	#NULL!	#NULL!	#NULL!	1	1.43	3	2.38	0
318	18	1	0	1	1	4	3	3	1	1	2		1	#NULL!	#NULL!	2017-11-07	8	0	2017-12-10	0	0	0	0	0	0	#NULL!	0	#NULL!	#NULL!	0	0	#NULL!	0	0	0	0	0	0	0	#NULL!	#NULL!	#NULL!	#NULL!	#NULL!	1	1.43	3	1.72	0
317	18	0	0	2	1	2	3	3	1	1	1	A	1	#NULL!	#NULL!	2017-11-07	25	2	2017-12-10	0	1	0	1	0	0	#NULL!	0	#NULL!	#NULL!	1	0	#NULL!	0	0	0	0	0	0	0	#NULL!	#NULL!	#NULL!	#NULL!	#NULL!	4	1.36	3	2.38	0
316	19	1	0	2	1	4	3	2	1	3	2		#NULL!	#NULL!	#NULL!	2017-11-07	11	0	2017-12-10	0	0	0	0	0	0	#NULL!	0	#NULL!	#NULL!	0	0	#NULL!	0	0	0	0	0	0	0	#NULL!	#NULL!	#NULL!	#NULL!	#NULL!	1	1.43	3	1.72	0
315	19	1	0	2	1	4	3	3	1	2	2		#NULL!	#NULL!	#NULL!	2017-11-07	10	0	2017-12-10	0	0	0	0	0	0	#NULL!	0	#NULL!	#NULL!	0	0	#NULL!	0	0	0	0	0	0	0	#NULL!	#NULL!	#NULL!	#NULL!	#NULL!	1	1.43	3	1.72	0
314	18	0	0	4	1	3	2	4	2	2	1	C	#NULL!	#NULL!	#NULL!	2017-11-07	25	2	2017-12-10	0	0	0	0	6	1	3	1	1	1	0	0	#NULL!	1	1	0	0	1	0	0	18	4	5	3	0	4	1.36	3	2.38	1
313	18	1	0	4	1	#NULL!	#NULL!	#NULL!	#NULL!	1	#NULL!		2	1	9	2017-11-07	9	0	2017-12-10	1	0	0	1	0	0	#NULL!	0	#NULL!	#NULL!	0	0	#NULL!	0	0	0	0	0	0	0	#NULL!	#NULL!	#NULL!	#NULL!	#NULL!	1	1.43	3	1.72	0
312	19	1	0	3	1	1	3	3	1	2	2		#NULL!	#NULL!	#NULL!	2017-11-07	30	3	2017-12-10	0	0	0	1	1	0	#NULL!	0	#NULL!	#NULL!	1	0	#NULL!	0	0	0	0	0	0	0	#NULL!	#NULL!	#NULL!	#NULL!	#NULL!	5	1.35	3	1.72	0
311	18	1	0	4	1	#NULL!	#NULL!	#NULL!	#NULL!	3	#NULL!		#NULL!	#NULL!	#NULL!	2017-11-07	32	3	2017-12-10	0	0	0	0	0	0	#NULL!	0	#NULL!	#NULL!	0	0	#NULL!	0	0	0	0	0	0	0	#NULL!	#NULL!	#NULL!	#NULL!	#NULL!	5	1.35	3	1.72	0
310	19	0	0	1	1	2	2	3	1	2	2		#NULL!	#NULL!	#NULL!	2017-11-07	10	0	2017-12-10	0	0	0	0	0	0	#NULL!	0	#NULL!	#NULL!	0	0	#NULL!	0	0	0	0	0	0	0	#NULL!	#NULL!	#NULL!	#NULL!	#NULL!	2	23.65	3	2.38	0
309	18	1	0	4	1	2	1	3	1	2	1	C	#NULL!	#NULL!	#NULL!	2017-11-07	10	0	2017-12-10	0	0	0	0	0	0	#NULL!	0	#NULL!	#NULL!	0	0	#NULL!	0	0	0	0	0	0	0	#NULL!	#NULL!	#NULL!	#NULL!	#NULL!	1	1.43	3	1.72	0
308	19	0	1	4	1	3	1	4	2	2	1	A	#NULL!	#NULL!	#NULL!	2017-11-07	18	1	2017-12-10	0	0	0	0	0	0	#NULL!	0	#NULL!	#NULL!	0	0	#NULL!	0	0	0	0	0	0	0	#NULL!	#NULL!	#NULL!	#NULL!	#NULL!	3	3.22	3	2.38	0
307	19	1	0	1	1	#NULL!	#NULL!	#NULL!	#NULL!	2	#NULL!		#NULL!	#NULL!	#NULL!	2017-11-07	26	2	2017-12-10	0	0	0	0	0	0	#NULL!	0	#NULL!	#NULL!	0	0	#NULL!	0	0	0	0	0	0	0	#NULL!	#NULL!	#NULL!	#NULL!	#NULL!	4	1.36	3	1.72	0
306	18	1	0	3	1	3	3	4	2	2	1	A	#NULL!	#NULL!	#NULL!	2017-11-07	28	2	2017-12-10	0	0	0	0	6	1	1	2	1	1	0	0	#NULL!	1	0	0	0	1	0	0	18	1	5	3	0	4	1.36	3	1.72	1
305	19	1	0	4	1	2	4	3	1	2	2		#NULL!	#NULL!	#NULL!	2017-11-07	28	2	2017-12-10	0	0	0	0	6	1	3	5	1	2	0	1	2	1	1	1	1	1	1	1	18	4	5	3	0	4	1.36	3	1.72	1
304	18	1	0	4	1	1	1	3	1	2	2		#NULL!	#NULL!	#NULL!	2017-11-07	15	1	2017-12-10	0	0	0	0	0	0	#NULL!	0	#NULL!	#NULL!	0	0	#NULL!	0	0	0	0	0	0	0	#NULL!	#NULL!	#NULL!	#NULL!	#NULL!	3	3.22	3	1.72	0
303	19	1	0	4	1	#NULL!	#NULL!	#NULL!	#NULL!	2	#NULL!		#NULL!	#NULL!	#NULL!	2017-11-07	18	1	2017-12-10	1	0	0	0	0	0	#NULL!	0	#NULL!	#NULL!	0	0	#NULL!	0	0	0	0	0	0	0	#NULL!	#NULL!	#NULL!	#NULL!	#NULL!	3	3.22	3	1.72	0
302	18	1	0	4	1	#NULL!	#NULL!	#NULL!	#NULL!	3	#NULL!		#NULL!	#NULL!	#NULL!	2017-11-07	11	0	2017-12-10	0	0	0	1	0	0	#NULL!	0	#NULL!	#NULL!	1	0	#NULL!	0	0	0	0	0	0	0	#NULL!	#NULL!	#NULL!	#NULL!	#NULL!	1	1.43	3	1.72	0
301	18	0	0	3	1	2	2	3	1	3	2		#NULL!	#NULL!	#NULL!	2017-11-07	23	2	2017-12-10	1	0	0	0	1	0	#NULL!	0	#NULL!	#NULL!	0	0	#NULL!	0	0	0	0	0	0	0	#NULL!	#NULL!	#NULL!	#NULL!	#NULL!	4	1.36	3	2.38	0
300	19	1	0	4	1	2	3	4	2	3	1	A	#NULL!	#NULL!	#NULL!	2017-11-07	15	1	2017-12-10	0	0	0	0	8	1	0.5	3	3	1	1	2	0.5	1	0	1	1	1	2	1	15	1	3	2	1	3	3.22	3	1.72	1
299	18	1	0	3	1	3	2	3	1	3	2		#NULL!	#NULL!	#NULL!	2017-11-07	4	0	2017-12-10	0	0	0	1	0	0	#NULL!	0	#NULL!	#NULL!	1	0	#NULL!	0	0	0	0	0	0	0	#NULL!	#NULL!	#NULL!	#NULL!	#NULL!	1	1.43	3	1.72	0
298	18	1	0	3	1	1	1	3	1	2	2		#NULL!	#NULL!	#NULL!	2017-11-07	8	0	2017-12-10	0	0	0	0	0	0	#NULL!	0	#NULL!	#NULL!	0	0	#NULL!	0	0	0	0	0	0	0	#NULL!	#NULL!	#NULL!	#NULL!	#NULL!	1	1.43	3	1.72	0
297	19	0	0	3	1	3	3	3	1	2	2		#NULL!	#NULL!	#NULL!	2017-11-07	43	3	2017-12-10	0	0	0	0	2	2	0.5	0	1	0	0	0	#NULL!	1	0	0	0	2	0	0	16	1	4	3	0	5	1.35	3	2.38	2
296	19	1	1	3	1	3	3	3	1	2	2		#NULL!	#NULL!	#NULL!	2017-11-07	11	0	2017-12-10	0	0	0	1	0	0	#NULL!	0	#NULL!	#NULL!	1	0	#NULL!	0	0	0	0	0	0	0	#NULL!	#NULL!	#NULL!	#NULL!	#NULL!	1	1.43	3	1.72	0
295	18	1	0	1	1	3	3	2	1	3	2		#NULL!	#NULL!	#NULL!	2017-11-07	20	2	2017-12-10	0	0	0	0	1	0	#NULL!	0	#NULL!	#NULL!	0	0	#NULL!	0	0	0	0	0	0	0	#NULL!	#NULL!	#NULL!	#NULL!	#NULL!	4	1.36	3	1.72	0
294	17	1	0	2	1	3	2	3	1	3	2		#NULL!	#NULL!	#NULL!	2017-11-07	9	0	2017-12-10	0	0	0	0	0	0	#NULL!	0	#NULL!	#NULL!	0	0	#NULL!	0	0	0	0	0	0	0	#NULL!	#NULL!	#NULL!	#NULL!	#NULL!	1	1.43	3	1.72	0
293	19	1	0	4	1	1	1	3	1	3	1	C	#NULL!	#NULL!	#NULL!	2017-11-07	8	0	2017-12-10	0	0	0	0	0	0	#NULL!	0	#NULL!	#NULL!	0	0	#NULL!	0	0	0	0	0	0	0	#NULL!	#NULL!	#NULL!	#NULL!	#NULL!	2	23.65	3	1.72	0
292	19	1	0	1	1	3	4	2	1	3	2		#NULL!	#NULL!	#NULL!	2017-11-07	18	1	2017-12-10	0	0	0	0	5	1	4	0	1	0	0	0	#NULL!	1	0	0	0	1	0	0	17	1	4	3	0	3	3.22	3	1.72	1
291	19	1	0	2	1	1	1	4	2	1	1	A	2	0	6	2017-11-07	8	0	2017-12-10	0	0	0	1	0	0	#NULL!	0	#NULL!	#NULL!	1	0	#NULL!	0	0	0	0	0	0	0	#NULL!	#NULL!	#NULL!	#NULL!	#NULL!	1	1.43	3	1.72	0
290	19	1	0	3	1	2	1	3	1	2	2		#NULL!	#NULL!	#NULL!	2017-11-07	7	0	2017-12-10	0	0	0	1	1	0	#NULL!	0	#NULL!	#NULL!	1	0	#NULL!	0	0	0	0	0	0	0	#NULL!	#NULL!	#NULL!	#NULL!	#NULL!	1	1.43	3	1.72	0
289	19	1	0	4	1	3	2	4	2	2	1	B	#NULL!	#NULL!	#NULL!	#NULL!	18	1	2017-12-05	0	0	0	0	1	0	#NULL!	0	#NULL!	#NULL!	0	0	#NULL!	0	0	0	0	0	0	0	#NULL!	#NULL!	#NULL!	#NULL!	#NULL!	3	3.22	16	1.72	0
288	18	1	0	3	1	3	2	4	2	1	1	B	1	#NULL!	#NULL!	#NULL!	21	2	2017-12-05	0	0	0	0	0	0	#NULL!	0	#NULL!	#NULL!	0	0	#NULL!	0	0	0	0	0	0	0	#NULL!	#NULL!	#NULL!	#NULL!	#NULL!	4	1.36	16	1.72	0
287	15	1	0	4	1	#NULL!	#NULL!	4	2	1	1	A	2	0	3	#NULL!	6	0	2017-12-05	0	0	0	1	0	0	#NULL!	0	#NULL!	#NULL!	1	0	#NULL!	0	0	0	0	0	0	0	#NULL!	#NULL!	#NULL!	#NULL!	#NULL!	1	1.43	16	1.72	0
286	18	1	0	1	1	2	1	4	2	1	1	A	2	0	9	#NULL!	4	0	2017-12-05	0	0	0	1	0	0	#NULL!	0	#NULL!	#NULL!	0	0	#NULL!	0	0	0	0	0	0	0	#NULL!	#NULL!	#NULL!	#NULL!	#NULL!	1	1.43	16	1.72	0
285	19	1	1	2	1	4	2	3	1	3	2		#NULL!	#NULL!	#NULL!	#NULL!	34	3	2017-12-05	1	0	0	1	0	0	#NULL!	2	#NULL!	#NULL!	1	0	#NULL!	0	0	0	0	0	0	0	#NULL!	#NULL!	#NULL!	#NULL!	#NULL!	5	1.35	16	1.72	0
284	19	0	0	3	1	1	2	3	1	2	2		#NULL!	#NULL!	#NULL!	#NULL!	6	0	2017-12-05	0	0	0	1	0	0	#NULL!	0	#NULL!	#NULL!	1	0	#NULL!	0	0	0	0	0	0	0	#NULL!	#NULL!	#NULL!	#NULL!	#NULL!	1	1.43	16	2.38	0
283	19	1	0	4	1	3	3	3	1	2	2		#NULL!	#NULL!	#NULL!	#NULL!	15	1	2017-12-05	1	0	0	0	0	0	#NULL!	0	#NULL!	#NULL!	0	0	#NULL!	0	0	0	0	0	0	0	#NULL!	#NULL!	#NULL!	#NULL!	#NULL!	3	3.22	16	1.72	0
282	20	1	0	3	1	4	3	3	1	1	2		2	1	10	#NULL!	2	0	2017-12-05	0	0	0	1	0	0	#NULL!	0	#NULL!	#NULL!	1	0	#NULL!	0	0	0	0	0	0	0	#NULL!	#NULL!	#NULL!	#NULL!	#NULL!	1	1.43	16	1.72	0
281	19	0	0	3	1	3	2	4	2	1	1	A	2	0	13	#NULL!	8	0	2017-12-05	0	0	0	1	0	0	#NULL!	0	#NULL!	#NULL!	1	0	#NULL!	0	0	0	0	0	0	0	#NULL!	#NULL!	#NULL!	#NULL!	#NULL!	2	23.65	16	2.38	0
280	18	1	1	3	1	1	2	4	2	3	1	C	#NULL!	#NULL!	#NULL!	#NULL!	19	1	2017-12-05	0	0	0	0	0	0	#NULL!	0	#NULL!	#NULL!	0	0	#NULL!	0	0	0	0	0	0	0	#NULL!	#NULL!	#NULL!	#NULL!	#NULL!	3	3.22	16	1.72	0
279	20	1	0	4	1	3	3	3	1	3	2		#NULL!	#NULL!	#NULL!	#NULL!	9	0	2017-12-05	0	0	0	0	0	0	#NULL!	0	#NULL!	#NULL!	0	0	#NULL!	0	0	0	0	0	0	0	#NULL!	#NULL!	#NULL!	#NULL!	#NULL!	2	23.65	16	1.72	0
278	19	1	0	1	1	2	4	3	1	2	2		#NULL!	#NULL!	#NULL!	#NULL!	15	1	2017-12-05	0	0	0	0	0	0	#NULL!	0	#NULL!	#NULL!	0	0	#NULL!	0	0	0	0	0	0	0	#NULL!	#NULL!	#NULL!	#NULL!	#NULL!	3	3.22	16	1.72	0
277	19	1	0	2	1	3	3	3	1	2	2		#NULL!	#NULL!	#NULL!	#NULL!	23	2	2017-12-05	1	0	0	1	0	0	#NULL!	0	#NULL!	#NULL!	0	0	#NULL!	0	0	0	0	0	0	0	#NULL!	#NULL!	#NULL!	#NULL!	#NULL!	4	1.36	16	1.72	0
276	19	0	0	4	1	3	1	4	2	1	1	A	2	0	6	#NULL!	8	0	2017-12-05	0	0	1	1	1	0	#NULL!	0	#NULL!	#NULL!	0	0	#NULL!	0	0	0	0	0	0	0	#NULL!	#NULL!	#NULL!	#NULL!	#NULL!	2	23.65	16	2.38	0
275	18	1	0	4	1	2	2	3	1	3	2		#NULL!	#NULL!	#NULL!	#NULL!	21	2	2017-12-05	0	0	0	1	6	1	1	0	3	0	1	0	#NULL!	1	0	0	0	1	0	0	10	1	1	1	0	4	1.36	16	1.72	1
274	18	0	0	2	1	4	4	2	1	2	2		#NULL!	#NULL!	#NULL!	#NULL!	7	0	2017-12-05	0	0	0	0	0	0	#NULL!	0	#NULL!	#NULL!	0	0	#NULL!	0	0	0	0	0	0	0	#NULL!	#NULL!	#NULL!	#NULL!	#NULL!	1	1.43	16	2.38	0
273	18	0	0	2	1	4	2	3	1	2	1	C	#NULL!	#NULL!	#NULL!	2017-11-07	21	2	2017-12-05	0	0	0	0	4	1	1	3	3	1	0	0	#NULL!	1	0	0	0	1	0	0	17	1	4	3	0	4	1.36	13	2.38	1
272	19	0	0	2	1	3	3	3	1	2	2		#NULL!	#NULL!	#NULL!	#NULL!	5	0	2017-12-05	0	0	0	0	1	0	#NULL!	0	#NULL!	#NULL!	0	0	#NULL!	0	0	0	0	0	0	0	#NULL!	#NULL!	#NULL!	#NULL!	#NULL!	1	1.43	16	2.38	0
271	19	1	1	2	1	3	3	3	1	2	1	?	#NULL!	#NULL!	#NULL!	2017-11-08	0	0	2017-12-07	0	0	0	0	3	2	1	0	1	0	0	0	#NULL!	1	0	0	0	2	0	0	18	1	5	3	0	1	1.43	2	1.72	2
270	18	1	0	4	1	2	3	2	1	2	2		#NULL!	#NULL!	#NULL!	2017-11-08	13	0	2017-12-07	0	0	0	0	0	0	#NULL!	0	#NULL!	#NULL!	0	0	#NULL!	0	0	0	0	0	0	0	#NULL!	#NULL!	#NULL!	#NULL!	#NULL!	3	3.22	2	1.72	0
269	19	1	0	2	1	4	4	2	1	2	2		#NULL!	#NULL!	#NULL!	2017-11-08	11	0	2017-12-07	0	0	0	0	0	0	#NULL!	0	#NULL!	#NULL!	0	0	#NULL!	0	0	0	0	0	0	0	#NULL!	#NULL!	#NULL!	#NULL!	#NULL!	1	1.43	2	1.72	0
268	19	1	0	4	1	3	3	3	1	2	2		#NULL!	#NULL!	#NULL!	2017-11-08	11	0	2017-12-07	1	0	0	0	0	0	#NULL!	0	#NULL!	#NULL!	0	0	#NULL!	0	0	0	0	0	0	0	#NULL!	#NULL!	#NULL!	#NULL!	#NULL!	1	1.43	2	1.72	0
267	19	1	0	2	1	4	4	4	2	3	2		#NULL!	#NULL!	#NULL!	2017-11-08	19	1	2017-12-07	0	0	0	0	1	0	#NULL!	0	#NULL!	#NULL!	0	0	#NULL!	0	0	0	0	0	0	0	#NULL!	#NULL!	#NULL!	#NULL!	#NULL!	3	3.22	2	1.72	0
266	19	0	0	1	1	4	4	3	1	1	2		2	0	14	2017-11-08	17	1	2017-12-07	0	0	0	1	0	0	#NULL!	0	#NULL!	#NULL!	0	0	#NULL!	0	0	0	0	0	0	0	#NULL!	#NULL!	#NULL!	#NULL!	#NULL!	3	3.22	2	2.38	0
265	18	1	0	2	1	4	3	3	1	2	2		#NULL!	#NULL!	#NULL!	2017-11-08	17	1	2017-12-07	0	0	0	0	1	0	#NULL!	0	#NULL!	#NULL!	0	0	#NULL!	0	0	0	0	0	0	0	#NULL!	#NULL!	#NULL!	#NULL!	#NULL!	3	3.22	2	1.72	0
264	19	1	1	4	1	3	3	3	1	2	2		#NULL!	#NULL!	#NULL!	2017-11-08	21	2	2017-12-07	0	0	0	0	1	0	#NULL!	0	#NULL!	#NULL!	0	0	#NULL!	0	0	0	0	0	0	0	#NULL!	#NULL!	#NULL!	#NULL!	#NULL!	4	1.36	2	1.72	0
263	19	1	0	2	1	2	3	3	1	2	2		#NULL!	#NULL!	#NULL!	2017-11-08	33	3	2017-12-07	0	0	0	0	3	2	0.33	0	4	0	0	0	#NULL!	1	0	0	0	2	0	0	16	1	4	3	0	5	1.35	2	1.72	2
262	19	1	0	2	1	2	3	4	2	1	2		1	#NULL!	#NULL!	2017-11-08	21	2	2017-12-07	0	0	0	0	0	0	#NULL!	0	#NULL!	#NULL!	0	0	#NULL!	0	0	0	0	0	0	0	#NULL!	#NULL!	#NULL!	#NULL!	#NULL!	4	1.36	2	1.72	0
261	19	1	0	2	1	#NULL!	#NULL!	#NULL!	#NULL!	2	#NULL!		#NULL!	#NULL!	#NULL!	2017-11-08	17	1	2017-12-07	0	0	0	0	0	0	#NULL!	0	#NULL!	#NULL!	0	0	#NULL!	0	0	0	0	0	0	0	#NULL!	#NULL!	#NULL!	#NULL!	#NULL!	3	3.22	2	1.72	0
260	22	1	1	3	1	4	4	2	1	2	2		#NULL!	#NULL!	#NULL!	2017-11-08	20	2	2017-12-07	0	0	0	0	0	0	#NULL!	0	#NULL!	#NULL!	0	0	#NULL!	0	0	0	0	0	0	0	#NULL!	#NULL!	#NULL!	#NULL!	#NULL!	4	1.36	2	1.72	0
259	21	1	1	4	1	1	1	4	2	3	1	C	#NULL!	#NULL!	#NULL!	2017-11-08	29	3	2017-12-07	0	0	0	0	1	0	#NULL!	0	#NULL!	#NULL!	0	0	#NULL!	0	0	0	0	0	0	0	#NULL!	#NULL!	#NULL!	#NULL!	#NULL!	5	1.35	2	1.72	0
258	19	0	0	2	1	3	4	3	1	1	2		1	#NULL!	#NULL!	2017-11-08	21	2	2017-12-07	0	0	0	0	0	0	#NULL!	0	#NULL!	#NULL!	0	0	#NULL!	0	0	0	0	0	0	0	#NULL!	#NULL!	#NULL!	#NULL!	#NULL!	4	1.36	2	2.38	0
257	24	1	1	3	1	1	1	4	2	2	1	B	#NULL!	#NULL!	#NULL!	2017-11-08	19	1	2017-12-07	0	0	0	0	1	0	#NULL!	0	#NULL!	#NULL!	0	0	#NULL!	0	0	0	0	0	0	0	#NULL!	#NULL!	#NULL!	#NULL!	#NULL!	3	3.22	2	1.72	0
256	19	1	0	3	1	4	4	3	1	2	2		#NULL!	#NULL!	#NULL!	2017-11-08	4	0	2017-12-07	0	0	0	0	0	0	#NULL!	0	#NULL!	#NULL!	0	0	#NULL!	0	0	0	0	0	0	0	#NULL!	#NULL!	#NULL!	#NULL!	#NULL!	1	1.43	2	1.72	0
255	18	1	0	4	1	3	2	3	1	2	2		#NULL!	#NULL!	#NULL!	2017-11-08	15	1	2017-12-07	0	0	0	0	0	0	#NULL!	0	#NULL!	#NULL!	0	0	#NULL!	0	0	0	0	0	0	0	#NULL!	#NULL!	#NULL!	#NULL!	#NULL!	3	3.22	2	1.72	0
254	19	1	0	2	1	#NULL!	#NULL!	#NULL!	#NULL!	3	#NULL!		#NULL!	#NULL!	#NULL!	2017-11-08	19	1	2017-12-07	0	0	0	0	3	2	0.5	1	1	1	0	0	#NULL!	1	0	0	0	2	0	0	18	1	5	3	0	3	3.22	2	1.72	2
253	18	0	0	1	1	#NULL!	#NULL!	#NULL!	#NULL!	2	#NULL!		#NULL!	#NULL!	#NULL!	2017-11-08	9	0	2017-12-07	0	0	0	0	0	0	#NULL!	0	#NULL!	#NULL!	0	0	#NULL!	0	0	0	0	0	0	0	#NULL!	#NULL!	#NULL!	#NULL!	#NULL!	1	1.43	2	2.38	0
252	18	1	0	4	1	#NULL!	#NULL!	#NULL!	#NULL!	2	#NULL!		#NULL!	#NULL!	#NULL!	2017-11-08	20	2	2017-12-07	1	0	0	0	0	0	#NULL!	1	#NULL!	#NULL!	0	0	#NULL!	0	0	0	0	0	0	0	#NULL!	#NULL!	#NULL!	#NULL!	#NULL!	4	1.36	2	1.72	0
251	18	1	0	2	1	3	3	2	1	2	2		#NULL!	#NULL!	#NULL!	2017-11-08	11	0	2017-12-07	0	0	0	1	0	0	#NULL!	0	#NULL!	#NULL!	1	0	#NULL!	0	0	0	0	0	0	0	#NULL!	#NULL!	#NULL!	#NULL!	#NULL!	1	1.43	2	1.72	0
250	19	1	0	3	1	3	2	4	2	3	1	A	#NULL!	#NULL!	#NULL!	2017-11-08	7	0	2017-12-07	0	0	0	0	0	0	#NULL!	0	#NULL!	#NULL!	0	0	#NULL!	0	0	0	0	0	0	0	#NULL!	#NULL!	#NULL!	#NULL!	#NULL!	1	1.43	2	1.72	0
249	19	1	1	2	1	3	3	3	1	2	2		#NULL!	#NULL!	#NULL!	2017-11-08	16	1	2017-12-07	0	0	0	0	0	0	#NULL!	0	#NULL!	#NULL!	0	0	#NULL!	0	0	0	0	0	0	0	#NULL!	#NULL!	#NULL!	#NULL!	#NULL!	3	3.22	2	1.72	0
248	19	0	0	2	1	4	4	2	1	2	2		#NULL!	#NULL!	#NULL!	2017-11-08	12	0	2017-12-07	0	0	0	0	0	0	#NULL!	0	#NULL!	#NULL!	0	0	#NULL!	0	0	0	0	0	0	0	#NULL!	#NULL!	#NULL!	#NULL!	#NULL!	1	1.43	2	2.38	0
247	20	1	1	4	1	1	1	4	2	2	1	A	#NULL!	#NULL!	#NULL!	2017-11-08	21	2	2017-12-07	0	0	0	0	2	2	3.5	2	1	2	0	2	3.5	1	1	1	1	2	2	2	20	3	5	4	0	4	1.36	2	1.72	2
246	18	1	0	2	1	2	1	4	2	2	1	A	#NULL!	#NULL!	#NULL!	2017-11-08	28	2	2017-12-07	0	0	0	0	1	0	#NULL!	1	#NULL!	#NULL!	0	0	#NULL!	0	0	0	0	0	0	0	#NULL!	#NULL!	#NULL!	#NULL!	#NULL!	4	1.36	2	1.72	0
245	20	1	0	2	1	4	4	2	1	2	2		#NULL!	#NULL!	#NULL!	2017-11-08	16	1	2017-12-07	0	0	0	0	6	1	1	6	1	2	0	1	1	1	0	1	1	1	1	1	18	1	5	3	0	3	3.22	2	1.72	1
244	18	1	0	2	1	3	3	4	2	1	1	A	2	1	14	2017-11-08	5	0	2017-12-07	1	0	0	1	0	0	#NULL!	0	#NULL!	#NULL!	1	0	#NULL!	0	0	0	0	0	0	0	#NULL!	#NULL!	#NULL!	#NULL!	#NULL!	1	1.43	2	1.72	0
243	22	0	0	2	1	#NULL!	#NULL!	#NULL!	#NULL!	2	#NULL!		#NULL!	#NULL!	#NULL!	2017-11-08	18	1	2017-12-07	0	0	0	1	0	0	#NULL!	0	#NULL!	#NULL!	1	0	#NULL!	0	0	0	0	0	0	0	#NULL!	#NULL!	#NULL!	#NULL!	#NULL!	3	3.22	2	2.38	0
242	19	1	0	2	1	3	3	3	1	1	2		1	#NULL!	#NULL!	2017-11-08	18	1	2017-12-07	0	0	0	0	3	2	1	0	1	0	0	0	#NULL!	1	1	0	0	2	0	0	18	4	5	3	0	3	3.22	2	1.72	2
241	19	1	0	4	1	2	1	3	1	3	2		#NULL!	#NULL!	#NULL!	2017-11-08	10	0	2017-12-07	0	0	0	0	3	2	1	0	2	0	1	0	#NULL!	1	1	0	0	2	0	0	18	4	5	3	0	1	1.43	2	1.72	2
240	18	1	1	4	1	2	1	3	1	1	1	B	1	#NULL!	#NULL!	2017-11-08	22	2	2017-12-07	0	0	0	0	0	0	#NULL!	0	#NULL!	#NULL!	0	0	#NULL!	0	0	0	0	0	0	0	#NULL!	#NULL!	#NULL!	#NULL!	#NULL!	4	1.36	2	1.72	0
239	19	1	0	2	1	#NULL!	#NULL!	#NULL!	#NULL!	1	#NULL!		1	#NULL!	#NULL!	2017-11-08	13	0	2017-12-07	0	0	0	0	0	0	#NULL!	0	#NULL!	#NULL!	0	0	#NULL!	0	0	0	0	0	0	0	#NULL!	#NULL!	#NULL!	#NULL!	#NULL!	3	3.22	2	1.72	0
238	19	1	1	4	1	2	1	2	1	2	2		#NULL!	#NULL!	#NULL!	2017-11-08	39	3	2017-12-07	0	0	0	0	8	1	3.5	4	5	2	1	1	3.5	1	0	1	1	1	1	1	16	1	4	3	1	5	1.35	2	1.72	1
237	18	1	0	3	1	4	4	3	1	2	2		#NULL!	#NULL!	#NULL!	2017-11-08	24	2	2017-12-07	0	0	0	0	4	1	1	0	3	0	0	0	#NULL!	1	0	0	0	1	0	0	14	1	3	2	0	4	1.36	2	1.72	1
236	17	1	0	3	1	3	2	3	1	2	2		#NULL!	#NULL!	#NULL!	2017-11-08	37	3	2017-12-07	0	0	0	0	4	1	0.5	0	1	0	0	0	#NULL!	1	1	1	0	1	0	1	17	2	4	3	0	5	1.35	2	1.72	1
235	20	1	0	2	1	3	3	3	1	2	2		#NULL!	#NULL!	#NULL!	2017-11-08	18	1	2017-12-07	0	0	0	0	0	0	#NULL!	0	#NULL!	#NULL!	0	0	#NULL!	0	0	0	0	0	0	0	#NULL!	#NULL!	#NULL!	#NULL!	#NULL!	3	3.22	2	1.72	0
234	19	1	0	4	1	2	1	3	1	2	2		#NULL!	#NULL!	#NULL!	2017-11-08	20	2	2017-12-07	0	0	0	0	0	0	#NULL!	0	#NULL!	#NULL!	0	0	#NULL!	0	0	0	0	0	0	0	#NULL!	#NULL!	#NULL!	#NULL!	#NULL!	4	1.36	2	1.72	0
233	19	1	1	3	1	3	2	4	2	2	2		#NULL!	#NULL!	#NULL!	2017-11-08	16	1	2017-12-07	0	0	0	0	0	0	#NULL!	0	#NULL!	#NULL!	0	0	#NULL!	0	0	0	0	0	0	0	#NULL!	#NULL!	#NULL!	#NULL!	#NULL!	3	3.22	2	1.72	0
232	19	1	0	1	1	#NULL!	#NULL!	#NULL!	#NULL!	3	#NULL!		#NULL!	#NULL!	#NULL!	2017-11-08	20	2	2017-12-07	0	0	0	0	0	0	#NULL!	0	#NULL!	#NULL!	0	0	#NULL!	0	0	0	0	0	0	0	#NULL!	#NULL!	#NULL!	#NULL!	#NULL!	4	1.36	2	1.72	0
231	19	0	0	2	1	4	4	3	1	2	2		#NULL!	#NULL!	#NULL!	2017-11-08	24	2	2017-12-07	0	0	0	0	7	1	0	7	2	2	0	1	0.33	1	0	1	1	1	1	1	17	1	4	3	0	4	1.36	2	2.38	1
230	18	0	1	4	1	2	2	3	1	2	2		#NULL!	#NULL!	#NULL!	2017-11-08	15	1	2017-12-07	0	0	0	0	0	0	#NULL!	0	#NULL!	#NULL!	0	0	#NULL!	0	0	0	0	0	0	0	#NULL!	#NULL!	#NULL!	#NULL!	#NULL!	3	3.22	2	2.38	0
229	18	1	0	4	1	2	2	2	1	3	2		#NULL!	#NULL!	#NULL!	2017-11-08	8	0	2017-12-07	0	0	0	0	1	0	#NULL!	0	#NULL!	#NULL!	0	0	#NULL!	0	0	0	0	0	0	0	#NULL!	#NULL!	#NULL!	#NULL!	#NULL!	1	1.43	2	1.72	0
228	18	1	0	3	1	3	3	3	1	2	2		#NULL!	#NULL!	#NULL!	2017-11-08	19	1	2017-12-07	0	0	0	0	2	2	0.25	0	1	0	0	0	#NULL!	1	1	0	0	2	0	0	18	4	5	3	0	3	3.22	2	1.72	2
227	18	1	0	4	1	3	1	3	1	2	1	C	#NULL!	#NULL!	#NULL!	2017-11-08	29	3	2017-12-07	0	0	0	0	3	2	1	3	2	2	0	2	1	1	0	1	1	2	2	2	14	1	3	2	0	5	1.35	2	1.72	2
226	21	1	1	3	1	1	1	4	2	1	1	A	2	0	10	2017-11-08	17	1	2017-12-07	0	0	0	1	1	0	#NULL!	0	#NULL!	#NULL!	1	0	#NULL!	0	0	0	0	0	0	0	#NULL!	#NULL!	#NULL!	#NULL!	#NULL!	3	3.22	2	1.72	0
225	19	1	0	1	1	3	2	4	2	2	2		#NULL!	#NULL!	#NULL!	2017-11-08	6	0	2017-12-07	0	0	0	0	0	0	#NULL!	0	#NULL!	#NULL!	0	0	#NULL!	0	0	0	0	0	0	0	#NULL!	#NULL!	#NULL!	#NULL!	#NULL!	1	1.43	2	1.72	0
224	18	1	0	3	1	4	3	3	1	2	2		#NULL!	#NULL!	#NULL!	2017-11-08	19	1	2017-12-07	0	0	0	0	0	0	#NULL!	0	#NULL!	#NULL!	0	0	#NULL!	0	0	0	0	0	0	0	#NULL!	#NULL!	#NULL!	#NULL!	#NULL!	3	3.22	2	1.72	0
223	19	1	1	4	1	#NULL!	#NULL!	#NULL!	#NULL!	2	#NULL!		#NULL!	#NULL!	#NULL!	2017-11-08	10	0	2017-12-07	0	0	0	1	0	0	#NULL!	0	#NULL!	#NULL!	1	0	#NULL!	0	0	0	0	0	0	0	#NULL!	#NULL!	#NULL!	#NULL!	#NULL!	1	1.43	2	1.72	0
222	18	0	0	3	1	#NULL!	#NULL!	#NULL!	#NULL!	2	#NULL!		#NULL!	#NULL!	#NULL!	2017-11-08	17	1	2017-12-07	0	0	0	0	0	0	#NULL!	0	#NULL!	#NULL!	0	0	#NULL!	0	0	0	0	0	0	0	#NULL!	#NULL!	#NULL!	#NULL!	#NULL!	3	3.22	2	2.38	0
221	19	0	0	4	1	3	1	4	2	2	1	A	#NULL!	#NULL!	#NULL!	2017-11-08	12	0	2017-12-07	0	1	0	1	0	0	#NULL!	0	#NULL!	#NULL!	0	0	#NULL!	0	0	0	0	0	0	0	#NULL!	#NULL!	#NULL!	#NULL!	#NULL!	1	1.43	2	2.38	0
220	17	1	0	4	1	4	3	2	1	1	1	B	2	0	11	2017-11-08	17	1	2017-12-07	1	0	0	1	2	2	1	2	1	1	1	0	#NULL!	1	1	1	0	2	0	2	16	2	4	3	0	3	3.22	2	1.72	2
219	18	0	0	2	1	4	4	2	1	2	2		#NULL!	#NULL!	#NULL!	2017-11-08	10	0	2017-12-07	0	0	0	0	0	0	#NULL!	0	#NULL!	#NULL!	0	0	#NULL!	0	0	0	0	0	0	0	#NULL!	#NULL!	#NULL!	#NULL!	#NULL!	1	1.43	2	2.38	0
218	18	1	0	3	1	4	3	3	1	2	2		#NULL!	#NULL!	#NULL!	2017-11-08	14	1	2017-12-07	0	0	0	0	0	0	#NULL!	0	#NULL!	#NULL!	0	0	#NULL!	0	0	0	0	0	0	0	#NULL!	#NULL!	#NULL!	#NULL!	#NULL!	3	3.22	2	1.72	0
217	18	1	0	4	1	#NULL!	#NULL!	#NULL!	#NULL!	1	#NULL!		1	#NULL!	#NULL!	2017-11-08	19	1	2017-12-07	0	0	0	0	2	2	0.5	0	1	0	0	0	#NULL!	1	0	0	0	2	0	0	16	1	4	3	0	3	3.22	2	1.72	2
216	18	1	0	3	1	#NULL!	#NULL!	#NULL!	#NULL!	2	#NULL!		#NULL!	#NULL!	#NULL!	2017-11-07	16	1	2017-12-03	0	0	0	0	0	0	#NULL!	0	#NULL!	#NULL!	0	0	#NULL!	0	0	0	0	0	0	0	#NULL!	#NULL!	#NULL!	#NULL!	#NULL!	3	3.22	1	1.72	0
215	18	1	0	4	1	4	3	3	1	3	1	C	#NULL!	#NULL!	#NULL!	2017-11-07	8	0	2017-12-03	0	0	0	0	0	0	#NULL!	0	#NULL!	#NULL!	0	0	#NULL!	0	0	0	0	0	0	0	#NULL!	#NULL!	#NULL!	#NULL!	#NULL!	2	23.65	1	1.72	0
214	19	1	0	3	1	#NULL!	#NULL!	#NULL!	#NULL!	2	#NULL!		#NULL!	#NULL!	#NULL!	2017-11-07	12	0	2017-12-03	0	0	0	0	0	0	#NULL!	0	#NULL!	#NULL!	0	0	#NULL!	0	0	0	0	0	0	0	#NULL!	#NULL!	#NULL!	#NULL!	#NULL!	2	23.65	1	1.72	0
213	20	1	1	4	1	3	1	4	2	3	1	C	#NULL!	#NULL!	#NULL!	2017-11-07	16	1	2017-12-03	1	0	0	0	0	0	#NULL!	0	#NULL!	#NULL!	0	0	#NULL!	0	0	0	0	0	0	0	#NULL!	#NULL!	#NULL!	#NULL!	#NULL!	3	3.22	1	1.72	0
212	20	1	0	4	1	2	1	3	1	2	2		#NULL!	#NULL!	#NULL!	2017-11-07	0	0	2017-12-03	0	0	0	0	0	0	#NULL!	0	#NULL!	#NULL!	0	0	#NULL!	0	0	0	0	0	0	0	#NULL!	#NULL!	#NULL!	#NULL!	#NULL!	2	23.65	1	1.72	0
211	18	1	1	2	1	3	3	2	1	3	2		#NULL!	#NULL!	#NULL!	2017-11-07	18	1	2017-12-03	0	0	0	0	1	0	#NULL!	0	#NULL!	#NULL!	0	0	#NULL!	0	0	0	0	0	0	0	#NULL!	#NULL!	#NULL!	#NULL!	#NULL!	3	3.22	1	1.72	0
210	19	1	0	4	1	1	2	3	1	2	2		#NULL!	#NULL!	#NULL!	2017-11-07	15	1	2017-12-03	0	0	0	0	1	0	#NULL!	0	#NULL!	#NULL!	0	0	#NULL!	0	0	0	0	0	0	0	#NULL!	#NULL!	#NULL!	#NULL!	#NULL!	3	3.22	1	1.72	0
209	18	1	0	2	1	3	3	3	1	2	2		#NULL!	#NULL!	#NULL!	2017-11-07	6	0	2017-12-03	0	0	0	0	1	0	#NULL!	0	#NULL!	#NULL!	0	0	#NULL!	0	0	0	0	0	0	0	#NULL!	#NULL!	#NULL!	#NULL!	#NULL!	2	23.65	1	1.72	0
208	18	1	0	4	1	2	1	4	2	3	2		#NULL!	#NULL!	#NULL!	2017-11-07	10	0	2017-12-03	0	0	0	0	0	0	#NULL!	0	#NULL!	#NULL!	0	0	#NULL!	0	0	0	0	0	0	0	#NULL!	#NULL!	#NULL!	#NULL!	#NULL!	2	23.65	1	1.72	0
207	19	1	0	2	1	4	4	2	1	2	2		#NULL!	#NULL!	#NULL!	2017-11-07	27	2	2017-12-03	0	0	0	0	1	0	#NULL!	0	#NULL!	#NULL!	0	0	#NULL!	0	0	0	0	0	0	0	#NULL!	#NULL!	#NULL!	#NULL!	#NULL!	4	1.36	1	1.72	0
206	19	1	0	4	1	1	1	3	1	3	2		#NULL!	#NULL!	#NULL!	2017-11-07	0	0	2017-12-03	0	0	0	0	0	0	#NULL!	0	#NULL!	#NULL!	0	0	#NULL!	0	0	0	0	0	0	0	#NULL!	#NULL!	#NULL!	#NULL!	#NULL!	2	23.65	1	1.72	0
205	19	1	0	4	1	2	1	3	1	2	2		#NULL!	#NULL!	#NULL!	2017-11-07	9	0	2017-12-03	0	0	0	0	0	0	#NULL!	0	#NULL!	#NULL!	0	0	#NULL!	0	0	0	0	0	0	0	#NULL!	#NULL!	#NULL!	#NULL!	#NULL!	2	23.65	1	1.72	0
204	19	1	0	3	1	3	3	3	1	2	2		#NULL!	#NULL!	#NULL!	2017-11-07	8	0	2017-12-03	0	0	0	0	0	0	#NULL!	0	#NULL!	#NULL!	0	0	#NULL!	0	0	0	0	0	0	0	#NULL!	#NULL!	#NULL!	#NULL!	#NULL!	2	23.65	1	1.72	0
203	18	1	0	4	1	2	1	3	1	2	1	A	#NULL!	#NULL!	#NULL!	2017-11-07	7	0	2017-12-03	0	0	0	0	0	0	#NULL!	0	#NULL!	#NULL!	0	0	#NULL!	0	0	0	0	0	0	0	#NULL!	#NULL!	#NULL!	#NULL!	#NULL!	2	23.65	1	1.72	0
202	18	1	0	4	1	2	2	2	1	3	2		#NULL!	#NULL!	#NULL!	2017-11-07	12	0	2017-12-03	0	0	0	0	0	0	#NULL!	0	#NULL!	#NULL!	0	0	#NULL!	0	0	0	0	0	0	0	#NULL!	#NULL!	#NULL!	#NULL!	#NULL!	2	23.65	1	1.72	0
201	17	1	0	3	1	4	3	4	2	2	1	C	#NULL!	#NULL!	#NULL!	2017-11-07	9	0	2017-12-03	0	0	0	0	0	0	#NULL!	0	#NULL!	#NULL!	0	0	#NULL!	0	0	0	0	0	0	0	#NULL!	#NULL!	#NULL!	#NULL!	#NULL!	2	23.65	1	1.72	0
200	19	1	0	4	1	1	1	4	2	2	1	B	#NULL!	#NULL!	#NULL!	2017-11-07	31	3	2017-12-03	0	0	0	0	5	1	0.5	1	2	1	0	0	#NULL!	1	0	0	0	1	0	0	18	1	5	3	0	5	1.35	1	1.72	1
199	19	1	1	3	1	3	1	3	1	3	1	B	#NULL!	#NULL!	#NULL!	2017-11-07	9	0	2017-12-03	0	0	0	1	0	0	#NULL!	0	#NULL!	#NULL!	1	0	#NULL!	0	0	0	0	0	0	0	#NULL!	#NULL!	#NULL!	#NULL!	#NULL!	2	23.65	1	1.72	0
198	19	1	0	3	1	2	2	3	1	3	2		#NULL!	#NULL!	#NULL!	2017-11-07	3	0	2017-12-03	1	0	0	0	0	0	#NULL!	0	#NULL!	#NULL!	0	0	#NULL!	0	0	0	0	0	0	0	#NULL!	#NULL!	#NULL!	#NULL!	#NULL!	2	23.65	1	1.72	0
197	18	1	1	4	1	2	2	4	2	2	1	A	#NULL!	#NULL!	#NULL!	2017-11-07	19	1	2017-12-03	1	0	0	0	0	0	#NULL!	0	#NULL!	#NULL!	0	0	#NULL!	0	0	0	0	0	0	0	#NULL!	#NULL!	#NULL!	#NULL!	#NULL!	3	3.22	1	1.72	0
196	18	1	1	2	1	4	4	2	1	3	2		#NULL!	#NULL!	#NULL!	2017-11-07	24	2	2017-12-03	0	1	0	1	1	0	#NULL!	3	#NULL!	#NULL!	0	0	#NULL!	0	0	0	0	0	0	0	#NULL!	#NULL!	#NULL!	#NULL!	#NULL!	4	1.36	1	1.72	0
195	19	1	0	2	1	3	2	3	1	2	2		#NULL!	#NULL!	#NULL!	2017-11-07	16	1	2017-12-03	0	0	0	0	1	0	#NULL!	0	#NULL!	#NULL!	0	0	#NULL!	0	0	0	0	0	0	0	#NULL!	#NULL!	#NULL!	#NULL!	#NULL!	3	3.22	1	1.72	0
194	19	0	0	2	1	2	2	2	1	2	2		#NULL!	#NULL!	#NULL!	2017-11-07	6	0	2017-12-03	0	0	0	0	0	0	#NULL!	0	#NULL!	#NULL!	0	0	#NULL!	0	0	0	0	0	0	0	#NULL!	#NULL!	#NULL!	#NULL!	#NULL!	2	23.65	1	2.38	0
193	19	1	1	4	1	1	1	3	1	3	2		#NULL!	#NULL!	#NULL!	2017-11-07	17	1	2017-12-03	0	0	0	1	6	1	36	5	2	2	1	1	72	1	0	1	1	1	1	1	17	1	4	3	0	3	3.22	1	1.72	1
192	20	1	0	4	1	2	1	3	1	2	1	A	#NULL!	#NULL!	#NULL!	2017-11-07	22	2	2017-12-03	1	0	0	0	5	1	0.5	0	2	0	0	0	#NULL!	1	0	0	0	1	0	0	14	1	3	2	0	4	1.36	1	1.72	1
191	18	1	0	4	1	2	2	3	1	3	2		#NULL!	#NULL!	#NULL!	2017-11-07	10	0	2017-12-03	0	0	0	0	5	1	1	1	1	1	0	0	#NULL!	1	1	1	0	1	0	1	18	2	5	3	0	2	23.65	1	1.72	1
190	18	1	1	4	1	2	3	3	1	2	2		#NULL!	#NULL!	#NULL!	2017-11-07	17	1	2017-12-03	0	0	0	0	0	0	#NULL!	0	#NULL!	#NULL!	1	0	#NULL!	0	0	0	0	0	0	0	#NULL!	#NULL!	#NULL!	#NULL!	#NULL!	3	3.22	1	1.72	0
189	20	1	0	3	1	2	1	4	2	2	2		#NULL!	#NULL!	#NULL!	2017-11-07	10	0	2017-12-03	0	0	0	0	0	0	#NULL!	0	#NULL!	#NULL!	0	0	#NULL!	0	0	0	0	0	0	0	#NULL!	#NULL!	#NULL!	#NULL!	#NULL!	2	23.65	1	1.72	0
188	19	0	0	3	1	3	3	3	1	2	1	C	#NULL!	#NULL!	#NULL!	2017-11-07	5	0	2017-12-03	0	0	0	0	0	0	#NULL!	0	#NULL!	#NULL!	0	0	#NULL!	0	0	0	0	0	0	0	#NULL!	#NULL!	#NULL!	#NULL!	#NULL!	2	23.65	1	2.38	0
187	18	1	0	2	1	#NULL!	#NULL!	#NULL!	#NULL!	2	#NULL!		#NULL!	#NULL!	#NULL!	2017-11-07	5	0	2017-12-03	0	0	0	0	2	0	#NULL!	0	#NULL!	#NULL!	0	0	#NULL!	0	0	0	0	0	0	0	#NULL!	#NULL!	#NULL!	#NULL!	#NULL!	2	23.65	1	1.72	0
186	18	0	0	3	1	3	3	2	1	2	2		#NULL!	#NULL!	#NULL!	2017-11-07	5	0	2017-12-03	0	0	0	0	0	0	#NULL!	0	#NULL!	#NULL!	0	0	#NULL!	0	0	0	0	0	0	0	#NULL!	#NULL!	#NULL!	#NULL!	#NULL!	2	23.65	1	2.38	0
185	19	1	1	4	1	1	1	4	2	2	1	A	#NULL!	#NULL!	#NULL!	2017-11-07	6	0	2017-12-03	0	0	0	0	0	0	#NULL!	0	#NULL!	#NULL!	0	0	#NULL!	0	0	0	0	0	0	0	#NULL!	#NULL!	#NULL!	#NULL!	#NULL!	2	23.65	1	1.72	0
184	18	1	0	1	1	4	4	1	1	2	2		#NULL!	#NULL!	#NULL!	2017-11-07	10	0	2017-12-03	0	0	0	0	0	0	#NULL!	0	#NULL!	#NULL!	0	0	#NULL!	0	0	0	0	0	0	0	#NULL!	#NULL!	#NULL!	#NULL!	#NULL!	2	23.65	1	1.72	0
183	18	1	0	1	1	4	3	2	1	2	2		#NULL!	#NULL!	#NULL!	2017-11-07	1	0	2017-12-03	0	0	0	0	0	0	#NULL!	0	#NULL!	#NULL!	0	0	#NULL!	0	0	0	0	0	0	0	#NULL!	#NULL!	#NULL!	#NULL!	#NULL!	2	23.65	1	1.72	0
182	19	1	0	3	1	2	2	2	1	2	2		#NULL!	#NULL!	#NULL!	2017-11-07	10	0	2017-12-03	0	0	0	0	0	0	#NULL!	0	#NULL!	#NULL!	0	0	#NULL!	0	0	0	0	0	0	0	#NULL!	#NULL!	#NULL!	#NULL!	#NULL!	2	23.65	1	1.72	0
181	18	1	0	4	1	1	2	3	1	1	1	？	1	#NULL!	#NULL!	2017-11-07	20	2	2017-12-03	0	0	0	0	0	0	#NULL!	0	#NULL!	#NULL!	0	0	#NULL!	0	0	0	0	0	0	0	#NULL!	#NULL!	#NULL!	#NULL!	#NULL!	4	1.36	1	1.72	0
180	19	1	0	2	1	2	2	3	1	2	2		#NULL!	#NULL!	#NULL!	2017-11-07	4	0	2017-12-03	0	0	0	0	1	0	#NULL!	0	#NULL!	#NULL!	0	0	#NULL!	0	0	0	0	0	0	0	#NULL!	#NULL!	#NULL!	#NULL!	#NULL!	2	23.65	1	1.72	0
179	18	1	1	2	1	3	3	3	1	2	2		#NULL!	#NULL!	#NULL!	2017-11-07	6	0	2017-12-03	0	0	0	0	0	0	#NULL!	0	#NULL!	#NULL!	0	0	#NULL!	0	0	0	0	0	0	0	#NULL!	#NULL!	#NULL!	#NULL!	#NULL!	2	23.65	1	1.72	0
178	19	1	0	4	1	2	1	4	2	2	1	B	#NULL!	#NULL!	#NULL!	2017-11-07	9	0	2017-12-03	0	0	0	0	0	0	#NULL!	0	#NULL!	#NULL!	0	0	#NULL!	0	0	0	0	0	0	0	#NULL!	#NULL!	#NULL!	#NULL!	#NULL!	2	23.65	1	1.72	0
177	18	1	1	4	1	2	1	4	2	3	2		#NULL!	#NULL!	#NULL!	2017-11-07	38	3	2017-12-03	1	1	0	1	8	1	3	4	1	2	0	1	0.5	1	1	1	1	1	1	1	17	2	4	3	0	5	1.35	1	1.72	1
176	18	1	0	3	1	3	3	3	1	3	2		#NULL!	#NULL!	#NULL!	2017-11-07	7	0	2017-12-03	0	0	0	0	1	0	#NULL!	0	#NULL!	#NULL!	0	0	#NULL!	0	0	0	0	0	0	0	#NULL!	#NULL!	#NULL!	#NULL!	#NULL!	2	23.65	1	1.72	0
175	19	1	0	2	1	2	4	3	1	2	2		#NULL!	#NULL!	#NULL!	2017-11-07	25	2	2017-12-03	1	0	0	0	3	2	0.33	1	1	1	0	0	#NULL!	1	1	0	0	2	0	0	18	4	5	3	0	4	1.36	1	1.72	2
174	18	1	0	4	1	1	1	4	2	2	1	?	#NULL!	#NULL!	#NULL!	2017-11-07	3	0	2017-12-03	0	0	0	0	0	0	#NULL!	0	#NULL!	#NULL!	0	0	#NULL!	0	0	0	0	0	0	0	#NULL!	#NULL!	#NULL!	#NULL!	#NULL!	2	23.65	1	1.72	0
173	19	1	0	4	1	3	1	3	1	3	2		#NULL!	#NULL!	#NULL!	2017-11-07	5	0	2017-12-03	1	0	0	1	0	0	#NULL!	0	#NULL!	#NULL!	1	0	#NULL!	0	0	0	0	0	0	0	#NULL!	#NULL!	#NULL!	#NULL!	#NULL!	2	23.65	1	1.72	0
172	17	1	0	4	1	3	3	3	1	2	2		#NULL!	#NULL!	#NULL!	2017-11-07	10	0	2017-12-03	0	0	0	0	0	0	#NULL!	0	#NULL!	#NULL!	0	0	#NULL!	0	0	0	0	0	0	0	#NULL!	#NULL!	#NULL!	#NULL!	#NULL!	2	23.65	1	1.72	0
171	19	1	0	4	1	1	1	4	2	2	1	A	#NULL!	#NULL!	#NULL!	2017-11-07	10	0	2017-12-03	0	0	0	0	3	0	#NULL!	0	#NULL!	#NULL!	0	0	#NULL!	0	0	0	0	0	0	0	#NULL!	#NULL!	#NULL!	#NULL!	#NULL!	2	23.65	1	1.72	0
170	19	1	0	4	1	#NULL!	#NULL!	#NULL!	#NULL!	3	#NULL!		#NULL!	#NULL!	#NULL!	2017-11-07	26	2	2017-12-03	1	0	0	0	0	0	#NULL!	0	#NULL!	#NULL!	0	0	#NULL!	0	0	0	0	0	0	0	#NULL!	#NULL!	#NULL!	#NULL!	#NULL!	4	1.36	1	1.72	0
169	18	0	0	3	1	3	2	3	1	2	2		#NULL!	#NULL!	#NULL!	2017-11-07	13	0	2017-12-03	0	0	0	0	0	0	#NULL!	0	#NULL!	#NULL!	0	0	#NULL!	0	0	0	0	0	0	0	#NULL!	#NULL!	#NULL!	#NULL!	#NULL!	3	3.22	1	2.38	0
168	18	1	0	2	1	3	4	2	1	2	2		#NULL!	#NULL!	#NULL!	2017-11-07	1	0	2017-12-03	0	0	0	0	0	0	#NULL!	0	#NULL!	#NULL!	0	0	#NULL!	0	0	0	0	0	0	0	#NULL!	#NULL!	#NULL!	#NULL!	#NULL!	2	23.65	1	1.72	0
167	17	1	0	4	1	3	1	4	2	2	1	B	#NULL!	#NULL!	#NULL!	2017-11-07	29	3	2017-12-03	0	0	0	0	0	0	#NULL!	0	#NULL!	#NULL!	0	0	#NULL!	0	0	0	0	0	0	0	#NULL!	#NULL!	#NULL!	#NULL!	#NULL!	5	1.35	1	1.72	0
166	18	1	0	3	1	1	2	3	1	2	2		#NULL!	#NULL!	#NULL!	2017-11-07	11	0	2017-12-03	0	0	0	0	6	1	0.5	1	2	1	0	0	#NULL!	1	1	1	0	1	0	1	17	2	4	3	0	2	23.65	1	1.72	1
165	18	1	0	3	1	3	2	3	1	2	2		#NULL!	#NULL!	#NULL!	2017-11-07	3	0	2017-12-03	0	0	0	0	0	0	#NULL!	0	#NULL!	#NULL!	0	0	#NULL!	0	0	0	0	0	0	0	#NULL!	#NULL!	#NULL!	#NULL!	#NULL!	2	23.65	1	1.72	0
164	18	1	0	4	1	2	2	2	1	2	2		#NULL!	#NULL!	#NULL!	2017-11-07	1	0	2017-12-03	1	0	0	0	0	0	#NULL!	0	#NULL!	#NULL!	0	0	#NULL!	0	0	0	0	0	0	0	#NULL!	#NULL!	#NULL!	#NULL!	#NULL!	2	23.65	1	1.72	0
163	19	1	0	2	1	2	2	4	2	1	1	A	1	#NULL!	#NULL!	2017-11-07	5	0	2017-12-03	0	0	0	0	0	0	#NULL!	0	#NULL!	#NULL!	0	0	#NULL!	0	0	0	0	0	0	0	#NULL!	#NULL!	#NULL!	#NULL!	#NULL!	2	23.65	1	1.72	0
162	18	1	1	3	1	4	4	3	1	3	2		#NULL!	#NULL!	#NULL!	2017-11-07	20	2	2017-12-03	0	0	0	0	0	0	#NULL!	0	#NULL!	#NULL!	0	0	#NULL!	0	0	0	0	0	0	0	#NULL!	#NULL!	#NULL!	#NULL!	#NULL!	4	1.36	1	1.72	0
161	19	1	0	4	1	1	2	3	1	3	2		#NULL!	#NULL!	#NULL!	2017-11-07	18	1	2017-12-03	1	0	0	0	1	0	#NULL!	1	#NULL!	#NULL!	0	0	#NULL!	0	0	0	0	0	0	0	#NULL!	#NULL!	#NULL!	#NULL!	#NULL!	3	3.22	1	1.72	0
160	18	1	0	4	1	1	2	3	1	2	2		#NULL!	#NULL!	#NULL!	2017-11-07	13	0	2017-12-03	0	0	0	1	0	0	#NULL!	0	#NULL!	#NULL!	1	0	#NULL!	0	0	0	0	0	0	0	#NULL!	#NULL!	#NULL!	#NULL!	#NULL!	3	3.22	1	1.72	0
159	18	1	0	2	1	4	3	2	1	2	2		#NULL!	#NULL!	#NULL!	2017-11-07	8	0	2017-12-03	0	0	0	1	0	0	#NULL!	0	#NULL!	#NULL!	1	0	#NULL!	0	0	0	0	0	0	0	#NULL!	#NULL!	#NULL!	#NULL!	#NULL!	2	23.65	1	1.72	0
158	20	1	0	3	1	3	2	3	1	2	1	B	#NULL!	#NULL!	#NULL!	2017-11-07	7	0	2017-12-03	1	0	0	0	0	0	#NULL!	0	#NULL!	#NULL!	0	0	#NULL!	0	0	0	0	0	0	0	#NULL!	#NULL!	#NULL!	#NULL!	#NULL!	2	23.65	1	1.72	0
157	19	1	1	3	1	3	3	3	1	3	2		#NULL!	#NULL!	#NULL!	2017-11-07	12	0	2017-12-03	0	0	0	0	0	0	#NULL!	0	#NULL!	#NULL!	0	0	#NULL!	0	0	0	0	0	0	0	#NULL!	#NULL!	#NULL!	#NULL!	#NULL!	2	23.65	1	1.72	0
156	18	0	0	2	1	2	3	2	1	3	2		#NULL!	#NULL!	#NULL!	2017-11-07	3	0	2017-12-03	0	0	0	0	0	0	#NULL!	0	#NULL!	#NULL!	0	0	#NULL!	0	0	0	0	0	0	0	#NULL!	#NULL!	#NULL!	#NULL!	#NULL!	2	23.65	1	2.38	0
155	19	1	0	2	1	4	4	1	1	2	2		#NULL!	#NULL!	#NULL!	2017-11-07	10	0	2017-12-03	0	0	0	0	0	0	#NULL!	0	#NULL!	#NULL!	0	0	#NULL!	0	0	0	0	0	0	0	#NULL!	#NULL!	#NULL!	#NULL!	#NULL!	2	23.65	1	1.72	0
154	17	1	0	3	1	#NULL!	#NULL!	#NULL!	#NULL!	2	#NULL!		#NULL!	#NULL!	#NULL!	#NULL!	2	0	#NULL!	0	0	0	0	3	2	0.5	0	1	0	1	0	#NULL!	1	1	1	0	2	0	2	16	2	4	3	0	2	23.65	1	1.72	2
153	18	1	1	4	1	#NULL!	#NULL!	#NULL!	#NULL!	3	#NULL!		#NULL!	#NULL!	#NULL!	2017-11-07	16	1	2017-12-03	1	0	0	0	0	0	#NULL!	0	#NULL!	#NULL!	0	0	#NULL!	0	0	0	0	0	0	0	#NULL!	#NULL!	#NULL!	#NULL!	#NULL!	3	3.22	1	1.72	0
152	18	1	0	4	1	#NULL!	#NULL!	#NULL!	#NULL!	2	#NULL!		#NULL!	#NULL!	#NULL!	2017-11-07	6	0	2017-12-03	1	0	0	1	0	0	#NULL!	0	#NULL!	#NULL!	1	0	#NULL!	0	0	0	0	0	0	0	#NULL!	#NULL!	#NULL!	#NULL!	#NULL!	2	23.65	1	1.72	0
151	18	1	0	4	1	#NULL!	#NULL!	#NULL!	#NULL!	2	#NULL!		#NULL!	#NULL!	#NULL!	2017-11-07	12	0	2017-12-03	1	0	0	0	0	0	#NULL!	0	#NULL!	#NULL!	0	0	#NULL!	0	0	0	0	0	0	0	#NULL!	#NULL!	#NULL!	#NULL!	#NULL!	2	23.65	1	1.72	0
150	17	1	0	4	1	#NULL!	#NULL!	#NULL!	#NULL!	2	#NULL!		#NULL!	#NULL!	#NULL!	2017-11-07	11	0	2017-12-03	1	0	0	0	1	0	#NULL!	0	#NULL!	#NULL!	0	0	#NULL!	0	0	0	0	0	0	0	#NULL!	#NULL!	#NULL!	#NULL!	#NULL!	2	23.65	1	1.72	0
149	19	1	0	1	1	3	4	2	1	3	2		#NULL!	#NULL!	#NULL!	2017-11-07	9	0	2017-12-03	0	0	0	0	0	0	#NULL!	0	#NULL!	#NULL!	0	0	#NULL!	0	0	0	0	0	0	0	#NULL!	#NULL!	#NULL!	#NULL!	#NULL!	2	23.65	1	1.72	0
148	18	1	0	1	1	2	3	3	1	2	2		#NULL!	#NULL!	#NULL!	2017-11-07	5	0	2017-12-03	0	0	0	0	0	0	#NULL!	0	#NULL!	#NULL!	0	0	#NULL!	0	0	0	0	0	0	0	#NULL!	#NULL!	#NULL!	#NULL!	#NULL!	2	23.65	1	1.72	0
147	19	1	0	4	1	1	2	4	2	1	1	C	1	#NULL!	#NULL!	2017-11-07	17	1	2017-12-03	0	0	0	0	0	0	#NULL!	0	#NULL!	#NULL!	0	0	#NULL!	0	0	0	0	0	0	0	#NULL!	#NULL!	#NULL!	#NULL!	#NULL!	3	3.22	1	1.72	0
146	18	0	0	1	1	4	4	2	1	2	2		#NULL!	#NULL!	#NULL!	2017-11-07	8	0	2017-12-03	0	0	0	1	0	0	#NULL!	0	#NULL!	#NULL!	1	0	#NULL!	0	0	0	0	0	0	0	#NULL!	#NULL!	#NULL!	#NULL!	#NULL!	2	23.65	1	2.38	0
145	18	1	1	2	1	4	2	2	1	2	2		#NULL!	#NULL!	#NULL!	2017-11-07	12	0	2017-12-03	0	0	0	0	0	0	#NULL!	0	#NULL!	#NULL!	0	0	#NULL!	0	0	0	0	0	0	0	#NULL!	#NULL!	#NULL!	#NULL!	#NULL!	2	23.65	1	1.72	0
144	18	1	1	4	1	3	3	2	1	2	2		#NULL!	#NULL!	#NULL!	2017-11-07	15	1	2017-12-03	0	0	0	0	0	0	#NULL!	0	#NULL!	#NULL!	0	0	#NULL!	0	0	0	0	0	0	0	#NULL!	#NULL!	#NULL!	#NULL!	#NULL!	3	3.22	1	1.72	0
143	19	1	1	4	1	2	2	2	1	2	2		#NULL!	#NULL!	#NULL!	2017-11-07	6	0	2017-12-03	0	0	0	0	0	0	#NULL!	0	#NULL!	#NULL!	0	0	#NULL!	0	0	0	0	0	0	0	#NULL!	#NULL!	#NULL!	#NULL!	#NULL!	2	23.65	1	1.72	0
142	18	1	0	4	1	1	1	3	1	2	2		#NULL!	#NULL!	#NULL!	2017-11-07	9	0	2017-12-03	0	0	0	0	0	0	#NULL!	0	#NULL!	#NULL!	0	0	#NULL!	0	0	0	0	0	0	0	#NULL!	#NULL!	#NULL!	#NULL!	#NULL!	2	23.65	1	1.72	0
141	18	1	0	4	1	2	1	4	2	2	1	B	#NULL!	#NULL!	#NULL!	2017-11-07	11	0	2017-12-03	0	0	0	0	0	0	#NULL!	0	#NULL!	#NULL!	0	0	#NULL!	0	0	0	0	0	0	0	#NULL!	#NULL!	#NULL!	#NULL!	#NULL!	2	23.65	1	1.72	0
140	18	1	0	4	1	2	3	3	1	3	1	C	#NULL!	#NULL!	#NULL!	2017-11-07	19	1	2017-12-03	0	0	0	0	0	0	#NULL!	0	#NULL!	#NULL!	0	0	#NULL!	0	0	0	0	0	0	0	#NULL!	#NULL!	#NULL!	#NULL!	#NULL!	3	3.22	1	1.72	0
139	18	1	0	4	1	2	#NULL!	4	2	1	1	A	2	1	10	2017-11-07	8	0	2017-12-03	1	0	0	1	0	0	#NULL!	0	#NULL!	#NULL!	1	0	#NULL!	0	0	0	0	0	0	0	#NULL!	#NULL!	#NULL!	#NULL!	#NULL!	2	23.65	1	1.72	0
138	18	1	0	4	1	#NULL!	#NULL!	#NULL!	#NULL!	2	#NULL!		#NULL!	#NULL!	#NULL!	2017-11-07	18	1	2017-12-03	0	1	1	1	0	0	#NULL!	0	#NULL!	#NULL!	0	0	#NULL!	0	0	0	0	0	0	0	#NULL!	#NULL!	#NULL!	#NULL!	#NULL!	3	3.22	1	1.72	0
137	18	1	0	2	1	4	4	2	1	2	2		#NULL!	#NULL!	#NULL!	2017-11-07	8	0	2017-12-03	0	0	0	0	0	0	#NULL!	0	#NULL!	#NULL!	0	0	#NULL!	0	0	0	0	0	0	0	#NULL!	#NULL!	#NULL!	#NULL!	#NULL!	2	23.65	1	1.72	0
136	18	1	0	4	1	4	4	3	1	1	2		1	#NULL!	#NULL!	2017-11-07	14	1	2017-12-03	1	0	0	1	0	0	#NULL!	0	#NULL!	#NULL!	1	0	#NULL!	0	0	0	0	0	0	0	#NULL!	#NULL!	#NULL!	#NULL!	#NULL!	3	3.22	1	1.72	0
135	18	1	0	4	1	2	3	3	1	3	2		#NULL!	#NULL!	#NULL!	2017-11-07	5	0	2017-12-03	0	0	0	0	0	0	#NULL!	0	#NULL!	#NULL!	1	0	#NULL!	0	0	0	0	0	0	0	#NULL!	#NULL!	#NULL!	#NULL!	#NULL!	2	23.65	1	1.72	0
134	18	1	0	4	1	2	1	3	1	3	2		#NULL!	#NULL!	#NULL!	2017-11-07	8	0	2017-12-03	0	0	0	0	0	0	#NULL!	0	#NULL!	#NULL!	0	0	#NULL!	0	0	0	0	0	0	0	#NULL!	#NULL!	#NULL!	#NULL!	#NULL!	2	23.65	1	1.72	0
133	18	1	0	3	1	2	3	3	1	2	2		#NULL!	#NULL!	#NULL!	2017-11-07	11	0	2017-12-03	0	0	0	0	0	0	#NULL!	0	#NULL!	#NULL!	0	0	#NULL!	0	0	0	0	0	0	0	#NULL!	#NULL!	#NULL!	#NULL!	#NULL!	2	23.65	1	1.72	0
132	18	1	0	2	1	4	4	3	1	1	2		1	#NULL!	#NULL!	2017-11-07	15	1	2017-12-03	0	0	0	0	1	0	#NULL!	0	#NULL!	#NULL!	0	0	#NULL!	0	0	0	0	0	0	0	#NULL!	#NULL!	#NULL!	#NULL!	#NULL!	3	3.22	1	1.72	0
131	19	1	0	1	1	4	4	1	1	2	2		#NULL!	#NULL!	#NULL!	2017-11-07	10	0	2017-12-03	0	0	0	0	0	0	#NULL!	0	#NULL!	#NULL!	0	0	#NULL!	0	0	0	0	0	0	0	#NULL!	#NULL!	#NULL!	#NULL!	#NULL!	2	23.65	1	1.72	0
130	18	1	0	1	1	4	4	2	1	2	2		#NULL!	#NULL!	#NULL!	2017-11-07	25	2	2017-12-03	0	0	0	0	4	1	0.5	1	1	1	0	0	#NULL!	1	1	1	0	1	0	1	17	2	4	3	0	4	1.36	1	1.72	1
129	19	0	0	2	1	4	2	2	1	2	2		#NULL!	#NULL!	#NULL!	2017-11-07	4	0	2017-12-03	0	0	0	0	0	0	#NULL!	0	#NULL!	#NULL!	0	0	#NULL!	0	0	0	0	0	0	0	#NULL!	#NULL!	#NULL!	#NULL!	#NULL!	2	23.65	1	2.38	0
128	19	0	1	3	1	3	3	3	1	2	2		#NULL!	#NULL!	#NULL!	2017-11-07	30	3	2017-12-02	0	0	0	0	0	0	#NULL!	0	#NULL!	#NULL!	0	0	#NULL!	0	0	0	0	0	0	0	#NULL!	#NULL!	#NULL!	#NULL!	#NULL!	5	1.35	1	2.38	0
127	18	1	0	1	1	4	4	2	1	2	2		#NULL!	#NULL!	#NULL!	2017-11-07	7	0	2017-12-02	0	0	0	0	0	0	#NULL!	0	#NULL!	#NULL!	0	0	#NULL!	0	0	0	0	0	0	0	#NULL!	#NULL!	#NULL!	#NULL!	#NULL!	2	23.65	1	1.72	0
126	19	1	0	1	1	4	4	1	1	2	2		#NULL!	#NULL!	#NULL!	2017-11-07	16	1	2017-12-02	0	0	0	0	0	0	#NULL!	0	#NULL!	#NULL!	0	0	#NULL!	0	0	0	0	0	0	0	#NULL!	#NULL!	#NULL!	#NULL!	#NULL!	3	3.22	1	1.72	0
125	19	1	1	2	1	3	3	3	1	2	2		#NULL!	#NULL!	#NULL!	2017-11-07	7	0	2017-12-02	0	0	0	0	0	0	#NULL!	0	#NULL!	#NULL!	0	0	#NULL!	0	0	0	0	0	0	0	#NULL!	#NULL!	#NULL!	#NULL!	#NULL!	2	23.65	1	1.72	0
124	19	1	0	3	1	4	3	3	1	2	2		#NULL!	#NULL!	#NULL!	2017-11-07	13	0	2017-12-02	0	0	0	0	0	0	#NULL!	0	#NULL!	#NULL!	0	0	#NULL!	0	0	0	0	0	0	0	#NULL!	#NULL!	#NULL!	#NULL!	#NULL!	3	3.22	1	1.72	0
123	19	1	0	2	1	2	3	3	1	2	2		#NULL!	#NULL!	#NULL!	2017-11-07	3	0	2017-12-02	0	0	0	1	0	0	#NULL!	0	#NULL!	#NULL!	1	0	#NULL!	0	0	0	0	0	0	0	#NULL!	#NULL!	#NULL!	#NULL!	#NULL!	2	23.65	1	1.72	0
122	18	1	0	4	1	2	1	3	1	2	2		#NULL!	#NULL!	#NULL!	2017-11-07	3	0	2017-12-02	0	0	0	1	0	0	#NULL!	0	#NULL!	#NULL!	1	0	#NULL!	0	0	0	0	0	0	0	#NULL!	#NULL!	#NULL!	#NULL!	#NULL!	2	23.65	1	1.72	0
121	19	1	0	3	1	3	3	3	1	2	2		#NULL!	#NULL!	#NULL!	2017-11-07	1	0	2017-12-02	0	0	0	0	0	0	#NULL!	0	#NULL!	#NULL!	0	0	#NULL!	0	0	0	0	0	0	0	#NULL!	#NULL!	#NULL!	#NULL!	#NULL!	2	23.65	1	1.72	0
120	19	0	0	2	1	3	3	3	1	2	1	B	#NULL!	#NULL!	#NULL!	2017-11-07	16	1	2017-12-02	0	0	0	0	1	0	#NULL!	0	#NULL!	#NULL!	0	0	#NULL!	0	0	0	0	0	0	0	#NULL!	#NULL!	#NULL!	#NULL!	#NULL!	3	3.22	1	2.38	0
119	19	0	0	2	1	1	2	3	1	2	2		#NULL!	#NULL!	#NULL!	2017-11-07	5	0	2017-12-02	0	0	0	1	5	1	4	0	2	0	1	0	#NULL!	1	0	0	0	1	0	0	17	1	4	3	0	2	23.65	1	2.38	1
118	19	0	0	4	1	1	1	3	1	1	2		2	1	11	2017-11-07	2	0	2017-12-02	0	0	0	1	0	0	#NULL!	0	#NULL!	#NULL!	0	0	#NULL!	0	0	0	0	0	0	0	#NULL!	#NULL!	#NULL!	#NULL!	#NULL!	2	23.65	1	2.38	0
117	19	1	0	3	1	4	4	3	1	2	2		#NULL!	#NULL!	#NULL!	2017-11-07	8	0	2017-12-02	0	0	0	0	6	1	4.5	0	1	0	0	0	#NULL!	1	1	0	0	1	0	0	18	4	5	3	0	2	23.65	1	1.72	1
116	18	1	0	2	1	3	3	3	1	2	2		#NULL!	#NULL!	#NULL!	2017-11-07	4	0	2017-12-02	0	0	0	0	0	0	#NULL!	0	#NULL!	#NULL!	0	0	#NULL!	0	0	0	0	0	0	0	#NULL!	#NULL!	#NULL!	#NULL!	#NULL!	2	23.65	1	1.72	0
115	18	0	0	2	1	2	2	3	1	2	2		#NULL!	#NULL!	#NULL!	2017-11-07	7	0	2017-12-02	1	0	0	0	0	0	#NULL!	0	#NULL!	#NULL!	0	0	#NULL!	0	0	0	0	0	0	0	#NULL!	#NULL!	#NULL!	#NULL!	#NULL!	2	23.65	1	2.38	0
114	19	1	0	4	1	1	1	3	1	2	2		#NULL!	#NULL!	#NULL!	2017-11-07	12	0	2017-12-02	0	0	0	0	0	0	#NULL!	0	#NULL!	#NULL!	0	0	#NULL!	0	0	0	0	0	0	0	#NULL!	#NULL!	#NULL!	#NULL!	#NULL!	2	23.65	1	1.72	0
113	18	1	1	2	1	4	4	3	1	2	2		#NULL!	#NULL!	#NULL!	2017-11-07	7	0	2017-12-02	0	0	0	0	0	0	#NULL!	0	#NULL!	#NULL!	0	0	#NULL!	0	0	0	0	0	0	0	#NULL!	#NULL!	#NULL!	#NULL!	#NULL!	2	23.65	1	1.72	0
112	21	0	0	1	1	4	4	3	1	1	2		1	#NULL!	#NULL!	2017-11-07	0	0	2017-12-02	0	0	0	1	0	0	#NULL!	0	#NULL!	#NULL!	1	0	#NULL!	0	0	0	0	0	0	0	#NULL!	#NULL!	#NULL!	#NULL!	#NULL!	2	23.65	1	2.38	0
111	19	1	0	1	1	4	4	2	1	2	2		#NULL!	#NULL!	#NULL!	2017-11-07	12	0	2017-12-02	0	0	0	0	0	0	#NULL!	0	#NULL!	#NULL!	0	0	#NULL!	0	0	0	0	0	0	0	#NULL!	#NULL!	#NULL!	#NULL!	#NULL!	2	23.65	1	1.72	0
110	17	1	0	3	1	1	2	3	1	2	2		#NULL!	#NULL!	#NULL!	2017-11-07	15	1	2017-12-02	0	0	0	0	0	0	#NULL!	0	#NULL!	#NULL!	0	0	#NULL!	0	0	0	0	0	0	0	#NULL!	#NULL!	#NULL!	#NULL!	#NULL!	3	3.22	1	1.72	0
109	19	1	0	2	1	4	4	3	1	2	2		#NULL!	#NULL!	#NULL!	2017-11-07	7	0	2017-12-02	0	0	0	0	0	0	#NULL!	0	#NULL!	#NULL!	0	0	#NULL!	0	0	0	0	0	0	0	#NULL!	#NULL!	#NULL!	#NULL!	#NULL!	2	23.65	1	1.72	0
108	19	0	0	3	1	2	1	3	1	3	2		#NULL!	#NULL!	#NULL!	2017-11-07	3	0	2017-12-02	0	0	0	0	0	0	#NULL!	0	#NULL!	#NULL!	0	0	#NULL!	0	0	0	0	0	0	0	#NULL!	#NULL!	#NULL!	#NULL!	#NULL!	2	23.65	1	2.38	0
107	20	1	0	4	1	2	2	3	1	3	2		#NULL!	#NULL!	#NULL!	2017-11-07	18	1	2017-12-02	1	0	0	0	0	0	#NULL!	0	#NULL!	#NULL!	0	0	#NULL!	0	0	0	0	0	0	0	#NULL!	#NULL!	#NULL!	#NULL!	#NULL!	3	3.22	1	1.72	0
106	19	1	0	2	1	3	2	1	1	2	2		#NULL!	#NULL!	#NULL!	2017-11-07	14	1	2017-12-02	0	0	0	0	0	0	#NULL!	0	#NULL!	#NULL!	0	0	#NULL!	0	0	0	0	0	0	0	#NULL!	#NULL!	#NULL!	#NULL!	#NULL!	3	3.22	1	1.72	0
105	19	0	0	2	1	3	1	3	1	2	2		#NULL!	#NULL!	#NULL!	2017-11-07	3	0	2017-12-02	0	0	0	0	4	1	1	2	1	1	1	0	#NULL!	1	0	0	0	1	0	0	18	1	5	3	1	2	23.65	1	2.38	1
104	17	1	0	4	1	2	2	3	1	3	2		#NULL!	#NULL!	#NULL!	2017-11-07	2	0	2017-12-02	0	0	0	0	0	0	#NULL!	0	#NULL!	#NULL!	0	0	#NULL!	0	0	0	0	0	0	0	#NULL!	#NULL!	#NULL!	#NULL!	#NULL!	2	23.65	1	1.72	0
103	20	1	0	4	1	2	1	2	1	3	2		#NULL!	#NULL!	#NULL!	2017-11-07	3	0	2017-12-02	0	0	0	0	0	0	#NULL!	0	#NULL!	#NULL!	0	0	#NULL!	0	0	0	0	0	0	0	#NULL!	#NULL!	#NULL!	#NULL!	#NULL!	2	23.65	1	1.72	0
102	18	1	0	2	1	4	4	3	1	2	2		#NULL!	#NULL!	#NULL!	2017-11-07	13	0	2017-12-02	0	0	0	0	0	0	#NULL!	0	#NULL!	#NULL!	0	0	#NULL!	0	0	0	0	0	0	0	#NULL!	#NULL!	#NULL!	#NULL!	#NULL!	3	3.22	1	1.72	0
101	18	1	0	3	1	4	4	3	1	2	2		#NULL!	#NULL!	#NULL!	2017-11-07	18	1	2017-12-02	0	0	0	0	0	0	#NULL!	0	#NULL!	#NULL!	1	0	#NULL!	0	0	0	0	0	0	0	#NULL!	#NULL!	#NULL!	#NULL!	#NULL!	3	3.22	1	1.72	0
100	18	1	0	3	1	3	2	3	1	2	2		#NULL!	#NULL!	#NULL!	2017-11-07	10	0	2017-12-02	0	0	0	0	2	2	0.5	0	#NULL!	0	1	0	#NULL!	1	0	0	0	2	0	0	16	1	4	3	0	2	23.65	1	1.72	2
99	18	1	0	2	1	3	3	3	1	2	1	C	#NULL!	#NULL!	#NULL!	2017-11-07	5	0	2017-12-02	0	0	0	0	0	0	#NULL!	0	#NULL!	#NULL!	0	0	#NULL!	0	0	0	0	0	0	0	#NULL!	#NULL!	#NULL!	#NULL!	#NULL!	2	23.65	1	1.72	0
98	18	1	1	2	1	4	4	2	1	3	2		#NULL!	#NULL!	#NULL!	2017-11-07	17	1	2017-12-02	0	0	0	0	0	0	#NULL!	0	#NULL!	#NULL!	0	0	#NULL!	0	0	0	0	0	0	0	#NULL!	#NULL!	#NULL!	#NULL!	#NULL!	3	3.22	1	1.72	0
97	18	1	0	2	1	4	4	3	1	2	2		#NULL!	#NULL!	#NULL!	2017-11-07	6	0	2017-12-02	0	0	0	0	0	0	#NULL!	0	#NULL!	#NULL!	0	0	#NULL!	0	0	0	0	0	0	0	#NULL!	#NULL!	#NULL!	#NULL!	#NULL!	2	23.65	1	1.72	0
96	18	1	0	1	1	4	3	2	1	2	2		#NULL!	#NULL!	#NULL!	2017-11-07	10	0	2017-12-02	0	0	0	0	0	0	#NULL!	0	#NULL!	#NULL!	0	0	#NULL!	0	0	0	0	0	0	0	#NULL!	#NULL!	#NULL!	#NULL!	#NULL!	2	23.65	1	1.72	0
95	18	0	0	4	1	2	2	3	1	2	2		#NULL!	#NULL!	#NULL!	2017-11-07	10	0	2017-12-02	0	0	0	0	0	0	#NULL!	0	#NULL!	#NULL!	0	0	#NULL!	0	0	0	0	0	0	0	#NULL!	#NULL!	#NULL!	#NULL!	#NULL!	2	23.65	1	2.38	0
94	18	1	0	2	1	4	4	3	1	3	2		#NULL!	#NULL!	#NULL!	2017-11-07	19	1	2017-12-02	0	0	0	1	4	1	2	0	2	0	1	0	#NULL!	1	1	0	0	1	0	0	17	4	4	3	0	3	3.22	1	1.72	1
93	19	0	0	2	1	3	4	3	1	2	1		#NULL!	#NULL!	#NULL!	2017-11-07	10	0	2017-12-02	0	0	0	1	2	2	1	0	1	0	1	0	#NULL!	1	0	0	0	2	0	0	16	1	4	3	0	2	23.65	1	2.38	2
92	19	1	0	4	1	2	3	2	1	2	2		#NULL!	#NULL!	#NULL!	2017-11-07	11	0	2017-12-02	0	0	0	0	0	0	#NULL!	0	#NULL!	#NULL!	0	0	#NULL!	0	0	0	0	0	0	0	#NULL!	#NULL!	#NULL!	#NULL!	#NULL!	2	23.65	1	1.72	0
91	19	1	0	4	1	3	1	4	2	2	2		#NULL!	#NULL!	#NULL!	2017-11-07	15	1	2017-12-02	0	0	0	0	2	2	0.5	0	#NULL!	0	0	0	#NULL!	1	0	0	0	2	0	0	18	1	5	3	0	3	3.22	1	1.72	2
90	18	1	0	2	1	4	4	2	1	2	2		#NULL!	#NULL!	#NULL!	2017-11-07	4	0	2017-12-02	0	0	0	0	0	0	#NULL!	0	#NULL!	#NULL!	0	0	#NULL!	0	0	0	0	0	0	0	#NULL!	#NULL!	#NULL!	#NULL!	#NULL!	2	23.65	1	1.72	0
89	18	1	0	4	1	1	1	3	1	3	2		#NULL!	#NULL!	#NULL!	2017-11-07	8	0	2017-12-02	0	0	0	0	0	0	#NULL!	0	#NULL!	#NULL!	1	0	#NULL!	0	0	0	0	0	0	0	#NULL!	#NULL!	#NULL!	#NULL!	#NULL!	2	23.65	1	1.72	0
88	19	1	0	3	1	3	4	3	1	2	1	B	#NULL!	#NULL!	#NULL!	2017-11-07	6	0	2017-12-02	0	0	0	0	0	0	#NULL!	0	#NULL!	#NULL!	0	0	#NULL!	0	0	0	0	0	0	0	#NULL!	#NULL!	#NULL!	#NULL!	#NULL!	2	23.65	1	1.72	0
87	18	1	1	4	1	2	3	3	1	2	1		#NULL!	#NULL!	#NULL!	2017-11-07	15	1	2017-12-02	0	0	0	0	0	0	#NULL!	0	#NULL!	#NULL!	0	0	#NULL!	0	0	0	0	0	0	0	#NULL!	#NULL!	#NULL!	#NULL!	#NULL!	3	3.22	1	1.72	0
86	18	1	0	4	1	3	3	4	2	2	2		#NULL!	#NULL!	#NULL!	2017-11-07	19	1	2017-12-02	0	0	0	0	0	0	#NULL!	0	#NULL!	#NULL!	0	0	#NULL!	0	0	0	0	0	0	0	#NULL!	#NULL!	#NULL!	#NULL!	#NULL!	3	3.22	1	1.72	0
85	19	1	0	2	1	#NULL!	#NULL!	#NULL!	#NULL!	2	#NULL!		#NULL!	#NULL!	#NULL!	2017-11-07	16	1	2017-12-02	0	0	0	0	0	0	#NULL!	0	#NULL!	#NULL!	0	0	#NULL!	0	0	0	0	0	0	0	#NULL!	#NULL!	#NULL!	#NULL!	#NULL!	3	3.22	1	1.72	0
84	19	1	0	4	1	#NULL!	#NULL!	#NULL!	#NULL!	2	#NULL!		#NULL!	#NULL!	#NULL!	2017-11-07	6	0	2017-12-02	0	0	0	1	0	0	#NULL!	0	#NULL!	#NULL!	1	0	#NULL!	0	0	0	0	0	0	0	#NULL!	#NULL!	#NULL!	#NULL!	#NULL!	2	23.65	1	1.72	0
83	19	1	0	3	1	#NULL!	#NULL!	#NULL!	#NULL!	1	#NULL!		1	#NULL!	#NULL!	2017-11-07	6	0	2017-12-02	1	0	0	0	0	0	#NULL!	0	#NULL!	#NULL!	0	0	#NULL!	0	0	0	0	0	0	0	#NULL!	#NULL!	#NULL!	#NULL!	#NULL!	2	23.65	1	1.72	0
82	19	0	0	4	1	#NULL!	#NULL!	#NULL!	#NULL!	1	#NULL!		1	#NULL!	#NULL!	2017-11-07	1	0	2017-12-02	0	0	0	0	0	0	#NULL!	0	#NULL!	#NULL!	0	0	#NULL!	0	0	0	0	0	0	0	#NULL!	#NULL!	#NULL!	#NULL!	#NULL!	1	1.43	1	2.38	0
81	19	1	0	2	1	#NULL!	#NULL!	#NULL!	#NULL!	2	#NULL!		#NULL!	#NULL!	#NULL!	2017-11-07	16	1	2017-12-02	0	0	0	0	1	0	#NULL!	0	#NULL!	#NULL!	0	0	#NULL!	0	0	0	0	0	0	0	#NULL!	#NULL!	#NULL!	#NULL!	#NULL!	3	3.22	1	1.72	0
80	19	0	0	3	1	3	3	3	1	3	2		#NULL!	#NULL!	#NULL!	2017-11-07	7	0	2017-12-03	0	0	0	0	0	0	#NULL!	0	#NULL!	#NULL!	0	0	#NULL!	0	0	0	0	0	0	0	#NULL!	#NULL!	#NULL!	#NULL!	#NULL!	2	23.65	1	2.38	0
79	20	1	0	4	1	2	2	3	1	2	1	C	#NULL!	#NULL!	#NULL!	2017-11-07	2	0	2017-12-03	0	0	0	0	0	0	#NULL!	0	#NULL!	#NULL!	0	0	#NULL!	0	0	0	0	0	0	0	#NULL!	#NULL!	#NULL!	#NULL!	#NULL!	2	23.65	1	1.72	0
78	18	1	0	4	1	2	1	4	2	2	1	C	#NULL!	#NULL!	#NULL!	2017-11-07	8	0	2017-12-03	0	0	0	0	0	0	#NULL!	0	#NULL!	#NULL!	0	0	#NULL!	0	0	0	0	0	0	0	#NULL!	#NULL!	#NULL!	#NULL!	#NULL!	2	23.65	1	1.72	0
77	18	1	0	3	1	1	2	2	1	2	2		#NULL!	#NULL!	#NULL!	2017-11-07	15	1	2017-12-03	0	0	0	0	2	0	#NULL!	1	#NULL!	#NULL!	0	0	#NULL!	0	0	0	0	0	0	0	#NULL!	#NULL!	#NULL!	#NULL!	#NULL!	3	3.22	1	1.72	0
76	18	0	0	4	1	2	2	3	1	2	1	C	#NULL!	#NULL!	#NULL!	2017-11-07	14	1	2017-12-03	0	0	0	0	0	0	#NULL!	0	#NULL!	#NULL!	0	0	#NULL!	0	0	0	0	0	0	0	#NULL!	#NULL!	#NULL!	#NULL!	#NULL!	3	3.22	1	2.38	0
75	18	1	0	4	1	2	2	3	1	2	2		#NULL!	#NULL!	#NULL!	2017-11-07	7	0	2017-12-03	0	0	0	0	0	0	#NULL!	0	#NULL!	#NULL!	0	0	#NULL!	0	0	0	0	0	0	0	#NULL!	#NULL!	#NULL!	#NULL!	#NULL!	2	23.65	1	1.72	0
74	19	1	0	2	1	2	2	3	1	2	1	C	#NULL!	#NULL!	#NULL!	2017-11-07	1	0	2017-12-03	0	0	0	0	0	0	#NULL!	0	#NULL!	#NULL!	0	0	#NULL!	0	0	0	0	0	0	0	#NULL!	#NULL!	#NULL!	#NULL!	#NULL!	2	23.65	1	1.72	0
73	20	0	0	4	1	3	3	3	1	2	2		#NULL!	#NULL!	#NULL!	2017-11-07	9	0	2017-12-03	0	0	0	0	0	0	#NULL!	0	#NULL!	#NULL!	0	0	#NULL!	0	0	0	0	0	0	0	#NULL!	#NULL!	#NULL!	#NULL!	#NULL!	2	23.65	1	2.38	0
72	17	1	0	3	1	2	2	3	1	3	1	C	#NULL!	#NULL!	#NULL!	2017-11-07	7	0	2017-12-03	0	0	0	0	2	2	1	0	#NULL!	0	0	0	#NULL!	1	1	1	0	2	0	2	17	2	4	3	0	2	23.65	1	1.72	2
71	18	1	0	2	1	2	1	3	1	2	2		#NULL!	#NULL!	#NULL!	2017-11-07	11	0	2017-12-03	0	0	0	0	0	0	#NULL!	1	#NULL!	#NULL!	1	0	#NULL!	0	0	0	0	0	0	0	#NULL!	#NULL!	#NULL!	#NULL!	#NULL!	2	23.65	1	1.72	0
70	18	1	0	4	1	2	2	3	1	2	1	B	#NULL!	#NULL!	#NULL!	2017-11-07	18	1	2017-12-03	0	0	0	0	1	0	#NULL!	0	#NULL!	#NULL!	0	0	#NULL!	0	0	0	0	0	0	0	#NULL!	#NULL!	#NULL!	#NULL!	#NULL!	3	3.22	1	1.72	0
69	17	1	0	3	1	3	2	3	1	2	2		#NULL!	#NULL!	#NULL!	2017-11-07	7	0	2017-12-03	1	0	0	0	0	0	#NULL!	0	#NULL!	#NULL!	0	0	#NULL!	0	0	0	0	0	0	0	#NULL!	#NULL!	#NULL!	#NULL!	#NULL!	2	23.65	1	1.72	0
68	19	1	0	4	1	3	1	3	1	2	2		#NULL!	#NULL!	#NULL!	2017-11-07	14	1	2017-12-04	0	0	0	0	0	0	#NULL!	0	#NULL!	#NULL!	0	0	#NULL!	0	0	0	0	0	0	0	#NULL!	#NULL!	#NULL!	#NULL!	#NULL!	3	3.22	1	1.72	0
67	19	0	0	4	1	#NULL!	#NULL!	#NULL!	#NULL!	2	#NULL!		#NULL!	#NULL!	#NULL!	2017-11-07	15	1	2017-12-03	0	0	0	0	0	0	#NULL!	0	#NULL!	#NULL!	0	0	#NULL!	0	0	0	0	0	0	0	#NULL!	#NULL!	#NULL!	#NULL!	#NULL!	3	3.22	1	2.38	0
66	18	1	0	3	1	3	3	4	2	2	1	C	#NULL!	#NULL!	#NULL!	2017-11-07	5	0	2017-12-03	0	0	0	0	0	0	#NULL!	0	#NULL!	#NULL!	0	0	#NULL!	0	0	0	0	0	0	0	#NULL!	#NULL!	#NULL!	#NULL!	#NULL!	2	23.65	1	1.72	0
65	18	1	0	2	1	3	4	3	1	2	2		#NULL!	#NULL!	#NULL!	2017-11-07	6	0	2017-12-03	0	0	0	0	0	0	#NULL!	0	#NULL!	#NULL!	0	0	#NULL!	0	0	0	0	0	0	0	#NULL!	#NULL!	#NULL!	#NULL!	#NULL!	2	23.65	1	1.72	0
64	18	1	0	1	1	3	3	3	1	2	2		#NULL!	#NULL!	#NULL!	2017-11-07	4	0	2017-12-03	0	0	0	0	0	0	#NULL!	0	#NULL!	#NULL!	0	0	#NULL!	0	0	0	0	0	0	0	#NULL!	#NULL!	#NULL!	#NULL!	#NULL!	2	23.65	1	1.72	0
63	18	1	0	1	1	2	2	2	1	3	2		#NULL!	#NULL!	#NULL!	2017-11-07	0	0	2017-12-03	0	0	0	0	0	0	#NULL!	0	#NULL!	#NULL!	0	0	#NULL!	0	0	0	0	0	0	0	#NULL!	#NULL!	#NULL!	#NULL!	#NULL!	2	23.65	1	1.72	0
62	20	1	0	2	1	1	1	3	1	2	2		#NULL!	#NULL!	#NULL!	2017-11-07	3	0	2017-12-03	0	0	0	0	0	0	#NULL!	0	#NULL!	#NULL!	0	0	#NULL!	0	0	0	0	0	0	0	#NULL!	#NULL!	#NULL!	#NULL!	#NULL!	2	23.65	1	1.72	0
61	21	1	1	2	1	1	1	3	1	2	2		#NULL!	#NULL!	#NULL!	2017-11-07	21	2	2017-12-03	1	0	0	0	3	3	36	2	2	1	0	3	24	1	0	1	1	3	3	3	18	1	5	3	0	4	1.36	1	1.72	#NULL!
60	19	0	0	2	1	2	2	3	1	3	2		#NULL!	#NULL!	#NULL!	2017-11-07	17	1	2017-12-03	0	0	0	0	0	0	#NULL!	0	#NULL!	#NULL!	0	0	#NULL!	0	0	0	0	0	0	0	#NULL!	#NULL!	#NULL!	#NULL!	#NULL!	3	3.22	1	2.38	0
59	19	1	0	1	1	3	2	3	1	2	2		#NULL!	#NULL!	#NULL!	2017-11-07	5	0	2017-12-03	0	0	0	0	0	0	#NULL!	0	#NULL!	#NULL!	0	0	#NULL!	0	0	0	0	0	0	0	#NULL!	#NULL!	#NULL!	#NULL!	#NULL!	2	23.65	1	1.72	0
58	18	0	0	2	1	4	2	3	1	3	2		#NULL!	#NULL!	#NULL!	2017-11-07	2	0	2017-12-03	0	0	0	0	0	0	#NULL!	0	#NULL!	#NULL!	0	0	#NULL!	0	0	0	0	0	0	0	#NULL!	#NULL!	#NULL!	#NULL!	#NULL!	2	23.65	1	2.38	0
57	19	1	0	2	1	1	2	3	1	3	2		#NULL!	#NULL!	#NULL!	2017-11-07	13	0	2017-12-03	0	0	0	0	1	0	#NULL!	0	#NULL!	#NULL!	0	0	#NULL!	0	0	0	0	0	0	0	#NULL!	#NULL!	#NULL!	#NULL!	#NULL!	3	3.22	1	1.72	0
56	18	1	0	1	1	4	3	3	1	2	2		#NULL!	#NULL!	#NULL!	2017-11-07	11	0	2017-12-03	0	0	0	0	0	0	#NULL!	0	#NULL!	#NULL!	0	0	#NULL!	0	0	0	0	0	0	0	#NULL!	#NULL!	#NULL!	#NULL!	#NULL!	2	23.65	1	1.72	0
55	19	1	0	1	1	4	3	3	1	2	2		#NULL!	#NULL!	#NULL!	2017-11-07	11	0	2017-12-03	0	0	0	0	0	0	#NULL!	0	#NULL!	#NULL!	0	0	#NULL!	0	0	0	0	0	0	0	#NULL!	#NULL!	#NULL!	#NULL!	#NULL!	2	23.65	1	1.72	0
54	18	0	0	4	1	4	3	3	1	2	2		#NULL!	#NULL!	#NULL!	2017-11-07	12	0	2017-12-03	0	0	0	0	1	0	#NULL!	0	#NULL!	#NULL!	0	0	#NULL!	0	0	0	0	0	0	0	#NULL!	#NULL!	#NULL!	#NULL!	#NULL!	2	23.65	1	2.38	0
53	18	0	0	2	1	2	2	3	1	2	2		#NULL!	#NULL!	#NULL!	2017-11-07	7	0	2017-12-03	0	0	0	0	0	0	#NULL!	0	#NULL!	#NULL!	0	0	#NULL!	0	0	0	0	0	0	0	#NULL!	#NULL!	#NULL!	#NULL!	#NULL!	2	23.65	1	2.38	0
52	19	1	0	1	1	#NULL!	#NULL!	#NULL!	#NULL!	2	#NULL!		#NULL!	#NULL!	#NULL!	2017-11-07	1	0	2017-12-03	0	0	0	0	0	0	#NULL!	0	#NULL!	#NULL!	0	0	#NULL!	0	0	0	0	0	0	0	#NULL!	#NULL!	#NULL!	#NULL!	#NULL!	2	23.65	1	1.72	0
51	19	1	0	1	1	#NULL!	#NULL!	#NULL!	#NULL!	1	#NULL!		2	0	17	2017-11-07	13	0	2017-12-03	0	0	0	1	0	0	#NULL!	0	#NULL!	#NULL!	0	0	#NULL!	0	0	0	0	0	0	0	#NULL!	#NULL!	#NULL!	#NULL!	#NULL!	3	3.22	1	1.72	0
50	19	1	0	1	1	#NULL!	#NULL!	#NULL!	#NULL!	3	#NULL!		#NULL!	#NULL!	#NULL!	2017-11-07	12	0	2017-12-03	0	0	0	0	0	0	#NULL!	0	#NULL!	#NULL!	0	0	#NULL!	0	0	0	0	0	0	0	#NULL!	#NULL!	#NULL!	#NULL!	#NULL!	2	23.65	1	1.72	0
49	18	1	0	4	1	#NULL!	#NULL!	#NULL!	#NULL!	2	#NULL!		#NULL!	#NULL!	#NULL!	2017-11-07	8	0	2017-12-03	0	0	0	1	0	0	#NULL!	0	#NULL!	#NULL!	1	0	#NULL!	0	0	0	0	0	0	0	#NULL!	#NULL!	#NULL!	#NULL!	#NULL!	2	23.65	1	1.72	0
48	18	1	0	4	1	#NULL!	#NULL!	#NULL!	#NULL!	2	#NULL!		#NULL!	#NULL!	#NULL!	2017-11-07	21	2	2017-12-03	1	1	1	1	0	0	#NULL!	0	#NULL!	#NULL!	0	0	#NULL!	0	0	0	0	0	0	0	#NULL!	#NULL!	#NULL!	#NULL!	#NULL!	4	1.36	1	1.72	0
47	18	1	0	2	1	#NULL!	#NULL!	#NULL!	#NULL!	1	#NULL!		1	#NULL!	#NULL!	2017-11-07	16	1	2017-12-03	0	0	0	0	0	0	#NULL!	0	#NULL!	#NULL!	0	0	#NULL!	0	0	0	0	0	0	0	#NULL!	#NULL!	#NULL!	#NULL!	#NULL!	3	3.22	1	1.72	0
46	18	1	0	2	1	#NULL!	#NULL!	#NULL!	#NULL!	2	#NULL!		#NULL!	#NULL!	#NULL!	2017-11-07	5	0	2017-12-03	0	0	0	0	0	0	#NULL!	0	#NULL!	#NULL!	0	0	#NULL!	0	0	0	0	0	0	0	#NULL!	#NULL!	#NULL!	#NULL!	#NULL!	2	23.65	1	1.72	0
45	18	1	0	1	1	3	2	4	2	2	2		#NULL!	#NULL!	#NULL!	2017-11-07	7	0	2017-12-03	0	0	0	0	0	0	#NULL!	0	#NULL!	#NULL!	0	0	#NULL!	0	0	0	0	0	0	0	#NULL!	#NULL!	#NULL!	#NULL!	#NULL!	2	23.65	1	1.72	0
44	18	1	0	4	1	2	1	3	1	3	1	?	#NULL!	#NULL!	#NULL!	2017-11-07	12	0	2017-12-03	1	0	0	0	0	0	#NULL!	0	#NULL!	#NULL!	0	0	#NULL!	0	0	0	0	0	0	0	#NULL!	#NULL!	#NULL!	#NULL!	#NULL!	2	23.65	1	1.72	0
43	19	0	0	1	1	#NULL!	#NULL!	#NULL!	#NULL!	2	#NULL!		#NULL!	#NULL!	#NULL!	2017-11-07	9	0	2017-12-03	0	0	0	0	0	0	#NULL!	1	#NULL!	#NULL!	0	0	#NULL!	0	0	0	0	0	0	0	#NULL!	#NULL!	#NULL!	#NULL!	#NULL!	2	23.65	1	2.38	0
42	18	1	1	4	1	2	2	4	2	2	1	C	#NULL!	#NULL!	#NULL!	2017-11-07	1	0	2017-12-03	0	0	0	0	0	0	#NULL!	0	#NULL!	#NULL!	0	0	#NULL!	0	0	0	0	0	0	0	#NULL!	#NULL!	#NULL!	#NULL!	#NULL!	2	23.65	1	1.72	0
41	18	1	0	2	1	1	1	3	1	3	2		#NULL!	#NULL!	#NULL!	2017-11-07	2	0	2017-12-03	0	0	0	0	0	0	#NULL!	0	#NULL!	#NULL!	0	0	#NULL!	0	0	0	0	0	0	0	#NULL!	#NULL!	#NULL!	#NULL!	#NULL!	2	23.65	1	1.72	0
40	18	1	0	2	1	3	3	3	1	2	2		#NULL!	#NULL!	#NULL!	2017-11-07	13	0	2017-12-02	0	0	0	1	0	0	#NULL!	0	#NULL!	#NULL!	1	0	#NULL!	0	0	0	0	0	0	0	#NULL!	#NULL!	#NULL!	#NULL!	#NULL!	3	3.22	1	1.72	0
39	19	1	0	3	1	#NULL!	#NULL!	#NULL!	#NULL!	2	#NULL!		#NULL!	#NULL!	#NULL!	2017-11-07	12	0	2017-12-02	0	0	0	0	0	0	#NULL!	0	#NULL!	#NULL!	0	0	#NULL!	0	0	0	0	0	0	0	#NULL!	#NULL!	#NULL!	#NULL!	#NULL!	2	23.65	1	1.72	0
38	18	1	0	4	1	#NULL!	#NULL!	#NULL!	#NULL!	2	#NULL!		#NULL!	#NULL!	#NULL!	2017-11-07	17	1	2017-12-02	1	0	0	0	0	0	#NULL!	0	#NULL!	#NULL!	0	0	#NULL!	0	0	0	0	0	0	0	#NULL!	#NULL!	#NULL!	#NULL!	#NULL!	3	3.22	1	1.72	0
37	18	1	1	4	1	2	3	3	1	3	2		#NULL!	#NULL!	#NULL!	2017-11-07	6	0	2017-12-02	0	0	0	1	1	0	#NULL!	0	#NULL!	#NULL!	1	0	#NULL!	0	0	0	0	0	0	0	#NULL!	#NULL!	#NULL!	#NULL!	#NULL!	2	23.65	1	1.72	0
36	18	0	0	3	1	2	1	3	1	3	2		#NULL!	#NULL!	#NULL!	2017-11-07	7	0	2017-12-02	0	0	0	1	0	0	#NULL!	0	#NULL!	#NULL!	1	0	#NULL!	0	0	0	0	0	0	0	#NULL!	#NULL!	#NULL!	#NULL!	#NULL!	2	23.65	1	2.38	0
35	19	1	0	2	1	3	2	2	1	2	2		#NULL!	#NULL!	#NULL!	2017-11-07	8	0	2017-12-02	0	0	0	0	0	0	#NULL!	0	#NULL!	#NULL!	0	0	#NULL!	0	0	0	0	0	0	0	#NULL!	#NULL!	#NULL!	#NULL!	#NULL!	2	23.65	1	1.72	0
34	20	1	0	4	1	3	3	3	1	2	2		#NULL!	#NULL!	#NULL!	2017-11-07	7	0	2017-12-02	0	0	0	0	0	0	#NULL!	0	#NULL!	#NULL!	0	0	#NULL!	0	0	0	0	0	0	0	#NULL!	#NULL!	#NULL!	#NULL!	#NULL!	2	23.65	1	1.72	0
33	18	1	0	4	1	3	3	3	1	2	2		#NULL!	#NULL!	#NULL!	2017-11-07	11	0	2017-12-02	0	0	0	1	2	0	#NULL!	0	#NULL!	#NULL!	1	0	#NULL!	0	0	0	0	0	0	0	#NULL!	#NULL!	#NULL!	#NULL!	#NULL!	2	23.65	1	1.72	0
32	19	1	0	4	1	1	1	3	1	2	1	C	#NULL!	#NULL!	#NULL!	2017-11-07	8	0	2017-12-02	0	0	0	0	1	0	#NULL!	0	#NULL!	#NULL!	0	0	#NULL!	0	0	0	0	0	0	0	#NULL!	#NULL!	#NULL!	#NULL!	#NULL!	2	23.65	1	1.72	0
31	21	0	1	4	1	2	2	3	1	3	1	B	#NULL!	#NULL!	#NULL!	2017-11-07	14	1	2017-12-02	0	0	0	0	2	0	#NULL!	0	#NULL!	#NULL!	0	0	#NULL!	0	0	0	0	0	0	0	#NULL!	#NULL!	#NULL!	#NULL!	#NULL!	3	3.22	1	2.38	0
30	18	1	1	2	1	2	2	3	1	3	1	C	#NULL!	#NULL!	#NULL!	2017-11-07	5	0	2017-12-02	0	0	0	0	0	0	#NULL!	0	#NULL!	#NULL!	0	0	#NULL!	0	0	0	0	0	0	0	#NULL!	#NULL!	#NULL!	#NULL!	#NULL!	2	23.65	1	1.72	0
29	19	1	0	4	1	2	1	3	1	2	2		#NULL!	#NULL!	#NULL!	2017-11-07	7	0	2017-12-02	0	0	0	0	0	0	#NULL!	0	#NULL!	#NULL!	0	0	#NULL!	0	0	0	0	0	0	0	#NULL!	#NULL!	#NULL!	#NULL!	#NULL!	2	23.65	1	1.72	0
28	18	1	0	4	1	1	1	3	1	2	2		#NULL!	#NULL!	#NULL!	2017-11-07	10	0	2017-12-02	0	0	0	0	1	0	#NULL!	0	#NULL!	#NULL!	1	0	#NULL!	0	0	0	0	0	0	0	#NULL!	#NULL!	#NULL!	#NULL!	#NULL!	2	23.65	1	1.72	0
27	19	1	0	2	1	2	2	3	1	2	2		#NULL!	#NULL!	#NULL!	2017-11-07	14	1	2017-12-02	0	0	0	0	0	0	#NULL!	0	#NULL!	#NULL!	1	0	#NULL!	0	0	0	0	0	0	0	#NULL!	#NULL!	#NULL!	#NULL!	#NULL!	3	3.22	1	1.72	0
26	19	1	0	3	1	3	2	2	1	1	2		2	1	11	2017-11-07	5	0	2017-12-02	0	0	0	1	0	0	#NULL!	0	#NULL!	#NULL!	1	0	#NULL!	0	0	0	0	0	0	0	#NULL!	#NULL!	#NULL!	#NULL!	#NULL!	2	23.65	1	1.72	0
25	20	1	1	4	1	#NULL!	#NULL!	#NULL!	#NULL!	2	#NULL!		#NULL!	#NULL!	#NULL!	2017-11-07	3	0	2017-12-02	1	0	0	0	0	0	#NULL!	0	#NULL!	#NULL!	0	0	#NULL!	0	0	0	0	0	0	0	#NULL!	#NULL!	#NULL!	#NULL!	#NULL!	2	23.65	1	1.72	0
24	19	1	0	4	1	#NULL!	#NULL!	#NULL!	#NULL!	2	#NULL!		#NULL!	#NULL!	#NULL!	2017-11-07	5	0	2017-12-02	0	0	0	0	0	0	#NULL!	0	#NULL!	#NULL!	0	0	#NULL!	0	0	0	0	0	0	0	#NULL!	#NULL!	#NULL!	#NULL!	#NULL!	2	23.65	1	1.72	0
23	19	1	0	3	1	3	2	3	1	2	2		#NULL!	#NULL!	#NULL!	2017-11-07	1	0	2017-12-02	0	0	0	0	0	0	#NULL!	0	#NULL!	#NULL!	0	0	#NULL!	0	0	0	0	0	0	0	#NULL!	#NULL!	#NULL!	#NULL!	#NULL!	2	23.65	1	1.72	0
22	19	1	0	4	1	#NULL!	#NULL!	#NULL!	#NULL!	2	#NULL!		#NULL!	#NULL!	#NULL!	2017-11-07	4	0	2017-12-02	1	0	0	0	0	0	#NULL!	0	#NULL!	#NULL!	0	0	#NULL!	0	0	0	0	0	0	0	#NULL!	#NULL!	#NULL!	#NULL!	#NULL!	2	23.65	1	1.72	0
21	18	1	0	4	1	#NULL!	#NULL!	#NULL!	#NULL!	2	#NULL!		#NULL!	#NULL!	#NULL!	2017-11-07	0	0	2017-12-02	1	0	0	0	0	0	#NULL!	0	#NULL!	#NULL!	0	0	#NULL!	0	0	0	0	0	0	0	#NULL!	#NULL!	#NULL!	#NULL!	#NULL!	2	23.65	1	1.72	0
20	18	1	1	3	1	1	2	3	1	2	1	?	#NULL!	#NULL!	#NULL!	2017-11-07	1	0	2017-12-02	0	0	0	0	0	0	#NULL!	0	#NULL!	#NULL!	0	0	#NULL!	0	0	0	0	0	0	0	#NULL!	#NULL!	#NULL!	#NULL!	#NULL!	2	23.65	1	1.72	0
19	19	1	0	3	1	1	1	4	2	1	1	B	2	0	3	2017-11-07	4	0	2017-12-02	1	0	0	1	1	0	#NULL!	0	#NULL!	#NULL!	0	0	#NULL!	0	0	0	0	0	0	0	#NULL!	#NULL!	#NULL!	#NULL!	#NULL!	2	23.65	1	1.72	0
18	18	1	0	1	1	3	2	3	1	1	2		1	#NULL!	#NULL!	2017-11-07	0	0	2017-12-02	0	0	0	0	0	0	#NULL!	0	#NULL!	#NULL!	0	0	#NULL!	0	0	0	0	0	0	0	#NULL!	#NULL!	#NULL!	#NULL!	#NULL!	2	23.65	1	1.72	0
17	18	1	0	4	1	2	2	3	1	3	2		#NULL!	#NULL!	#NULL!	2017-11-07	3	0	2017-12-02	0	0	0	0	0	0	#NULL!	0	#NULL!	#NULL!	0	0	#NULL!	0	0	0	0	0	0	0	#NULL!	#NULL!	#NULL!	#NULL!	#NULL!	2	23.65	1	1.72	0
16	19	1	1	4	1	2	1	2	1	3	2		#NULL!	#NULL!	#NULL!	2017-11-07	6	0	2017-12-02	0	0	0	0	1	0	#NULL!	1	#NULL!	#NULL!	0	0	#NULL!	0	0	0	0	0	0	0	#NULL!	#NULL!	#NULL!	#NULL!	#NULL!	2	23.65	1	1.72	0
15	19	1	0	2	1	4	4	2	1	2	2		#NULL!	#NULL!	#NULL!	2017-11-07	2	0	2017-12-02	0	0	0	0	0	0	#NULL!	0	#NULL!	#NULL!	0	0	#NULL!	0	0	0	0	0	0	0	#NULL!	#NULL!	#NULL!	#NULL!	#NULL!	2	23.65	1	1.72	0
14	19	1	0	4	1	2	2	3	1	3	2		#NULL!	#NULL!	#NULL!	2017-11-07	3	0	2017-12-02	0	0	0	1	0	0	#NULL!	0	#NULL!	#NULL!	1	0	#NULL!	0	0	0	0	0	0	0	#NULL!	#NULL!	#NULL!	#NULL!	#NULL!	2	23.65	1	1.72	0
13	19	1	0	2	1	3	2	3	1	2	2		#NULL!	#NULL!	#NULL!	2017-11-07	8	0	2017-12-02	0	0	0	1	1	0	#NULL!	0	#NULL!	#NULL!	1	0	#NULL!	0	0	0	0	0	0	0	#NULL!	#NULL!	#NULL!	#NULL!	#NULL!	2	23.65	1	1.72	0
12	19	1	0	2	1	3	3	3	1	2	2		#NULL!	#NULL!	#NULL!	2017-11-07	6	0	2017-12-02	0	0	0	0	1	0	#NULL!	0	#NULL!	#NULL!	0	0	#NULL!	0	0	0	0	0	0	0	#NULL!	#NULL!	#NULL!	#NULL!	#NULL!	2	23.65	1	1.72	0
11	18	1	0	2	1	2	4	3	1	2	2		#NULL!	#NULL!	#NULL!	2017-11-07	4	0	2017-12-02	0	0	0	0	0	0	#NULL!	0	#NULL!	#NULL!	0	0	#NULL!	0	0	0	0	0	0	0	#NULL!	#NULL!	#NULL!	#NULL!	#NULL!	2	23.65	1	1.72	0
10	18	0	0	1	1	4	4	2	1	2	2		#NULL!	#NULL!	#NULL!	2017-11-07	4	0	2017-12-02	0	0	0	0	0	0	#NULL!	0	#NULL!	#NULL!	0	0	#NULL!	0	0	0	0	0	0	0	#NULL!	#NULL!	#NULL!	#NULL!	#NULL!	2	23.65	1	2.38	0
9	20	0	0	4	1	#NULL!	#NULL!	#NULL!	#NULL!	2	#NULL!		#NULL!	#NULL!	#NULL!	2017-11-07	19	1	2017-12-02	0	0	0	1	1	0	#NULL!	1	#NULL!	#NULL!	1	0	#NULL!	0	0	0	0	0	0	0	#NULL!	#NULL!	#NULL!	#NULL!	#NULL!	3	3.22	1	2.38	0
8	19	1	0	3	1	4	4	3	1	2	2		#NULL!	#NULL!	#NULL!	2017-11-07	1	0	2017-12-02	0	0	0	0	0	0	#NULL!	0	#NULL!	#NULL!	0	0	#NULL!	0	0	0	0	0	0	0	#NULL!	#NULL!	#NULL!	#NULL!	#NULL!	2	23.65	1	1.72	0
7	19	1	0	2	1	4	4	1	1	2	2		#NULL!	#NULL!	#NULL!	2017-11-07	4	0	2017-12-02	0	0	0	1	0	0	#NULL!	0	#NULL!	#NULL!	1	0	#NULL!	0	0	0	0	0	0	0	#NULL!	#NULL!	#NULL!	#NULL!	#NULL!	2	23.65	1	1.72	0
6	18	1	1	4	1	3	3	4	2	1	1	B	1	#NULL!	#NULL!	2017-11-07	19	1	2017-12-02	1	0	0	0	0	0	#NULL!	0	#NULL!	#NULL!	0	0	#NULL!	0	0	0	0	0	0	0	#NULL!	#NULL!	#NULL!	#NULL!	#NULL!	3	3.22	1	1.72	0
5	18	1	0	1	1	2	1	3	1	1	2		1	#NULL!	#NULL!	2017-11-07	13	0	2017-12-02	0	0	0	1	1	0	#NULL!	0	#NULL!	#NULL!	1	0	#NULL!	0	0	0	0	0	0	0	#NULL!	#NULL!	#NULL!	#NULL!	#NULL!	3	3.22	1	1.72	0
4	18	1	0	3	1	2	2	3	1	3	2		#NULL!	#NULL!	#NULL!	2017-11-07	2	0	2017-12-02	0	0	0	1	0	0	#NULL!	0	#NULL!	#NULL!	1	0	#NULL!	0	0	0	0	0	0	0	#NULL!	#NULL!	#NULL!	#NULL!	#NULL!	2	23.65	1	1.72	0
3	19	1	1	4	1	1	1	4	2	2	1	A	#NULL!	#NULL!	#NULL!	2017-11-07	1	0	2017-12-02	0	0	0	0	0	0	#NULL!	0	#NULL!	#NULL!	0	0	#NULL!	0	0	0	0	0	0	0	#NULL!	#NULL!	#NULL!	#NULL!	#NULL!	2	23.65	1	1.72	0
2	19	1	1	4	1	2	2	5	2	3	1	A	#NULL!	#NULL!	#NULL!	2017-11-07	7	0	2017-12-02	0	0	0	1	0	0	#NULL!	0	#NULL!	#NULL!	0	0	#NULL!	0	0	0	0	0	0	0	#NULL!	#NULL!	#NULL!	#NULL!	#NULL!	2	23.65	1	1.72	0
1	17	0	1	2	1	#NULL!	#NULL!	#NULL!	#NULL!	2	#NULL!		#NULL!	#NULL!	#NULL!	2017-11-07	21	2	2017-12-08	0	0	0	0	1	0	#NULL!	1	#NULL!	#NULL!	0	0	#NULL!	0	0	0	0	0	0	0	#NULL!	#NULL!	#NULL!	#NULL!	#NULL!	4	1.36	5	2.38	0
[truncated: 24 more columns]
